# Supplementary material for: Lifetime impact of being underweight or overweight/obese during childhood in Vietnam
Source: BMC Public Health. 2022 Apr 4;22:645. doi: 10.1186/s12889-022-13061-8 (PMC8981956; doi:10.1186/s12889-022-13061-8)
Supplement: Supplementary file 3 — Additional file 3: The model structure in Excel. [file 12889_2022_13061_MOESM3_ESM.xlsx]

## Sheet: Boy
		Transition probability													Health states					Deaths				Years of life lived							QALYs
		Underweight (UW)				Healthy weight (HW)				Overweight/obese (OW)
Age	Cycle	Alive to UW	Alive to HW	Alive to OW	Prob Death UW	Alive to HW	Alive to UW	Alive to OW	Prob death HW	Alive to OW	Alive to HW	Alive to UW	Prob death OW/OB		UW	HW	OW	Dead		UW	HW	OW		UW	UW.disc	HW	HW.disc	OW	OW.dis		UW	UW.disc	HW	HW.disc	OW	OW.dis
															612163	2.82258e+06	920143
7	1	0.428446	0.555392	0.0158684	0.000293607	0.81686	0.113367	0.0694796	0.000293607	0.727086	0.27262	0	0.000293607		582265	2.89649e+06	874849	1278.63		179.736	828.731	270.161		597214	597214	2.85954e+06	2.85954e+06	897496	897496		597214	597214	2.85954e+06	2.85954e+06	897496	897496
8	2	0.428435	0.555379	0.015868	0.00031773	0.81684	0.113364	0.0694779	0.00031773	0.727069	0.272613	0	0.00031773		577821	2.92785e+06	846557	2661.9		185.003	920.302	277.965		580043	563149	2.91217e+06	2.82735e+06	860703	835634		580043	563149	2.91217e+06	2.82735e+06	860703	835634
9	3	0.609091	0.381269	0.0092968	0.000343834	0.859704	0.0850707	0.0548811	0.000343834	0.713055	0.272606	0.0139952	0.000343834		612867	2.96816e+06	769697	4158.34		198.674	1006.69	291.075		595344	561169	2.94801e+06	2.77878e+06	808127	761737		595344	561169	2.94801e+06	2.77878e+06	808127	761737
10	4	0.609073	0.381258	0.00929654	0.000372082	0.85968	0.0850683	0.0548796	0.000372082	0.713035	0.272599	0.0139948	0.000372082		636550	2.99515e+06	717410	5777.17		228.037	1104.4	286.391		624708	571697	2.98166e+06	2.72864e+06	743553	680457		624708	571697	2.98166e+06	2.72864e+06	743553	680457
11	5	0.609055	0.381246	0.00929626	0.000402652	0.859654	0.0850657	0.0548779	0.000402652	0.713013	0.27259	0.0139944	0.000402652		652518	3.01303e+06	681807	7528.34		256.308	1206	288.866		644534	572660	3.00409e+06	2.6691e+06	699609	621593		644534	572660	3.00409e+06	2.6691e+06	699609	621593
12	6	0.609035	0.381234	0.00929595	0.000435733	0.859625	0.0850629	0.0548761	0.000435733	0.712989	0.272581	0.0139939	0.000435733		663244	3.02469e+06	657531	9422.63		284.323	1312.88	297.086		657881	567494	3.01886e+06	2.6041e+06	669669	577662		657881	567494	3.01886e+06	2.6041e+06	669669	577662
13	7	0.519555	0.479974	0	0.000471532	0.876963	0.0912117	0.031354	0.000471532	0.583025	0.416504	0	0.000471532		620479	3.24474e+06	478193	11471.7		312.741	1426.24	310.046		641862	537549	3.13472e+06	2.62528e+06	567862	475575		641862	537549	3.13472e+06	2.62528e+06	567862	475575
14	8	0.519535	0.479955	0	0.000510272	0.876929	0.0912082	0.0313528	0.000510272	0.583002	0.416487	0	0.000510272		618308	3.34237e+06	380519	13688		316.613	1655.7	244.008		619393	503623	3.29356e+06	2.67796e+06	429356	349106		619393	503623	3.29356e+06	2.67796e+06	429356	349106
15	9	0.519513	0.479935	0	0.000552195	0.876892	0.0912044	0.0313515	0.000552195	0.582978	0.41647	0	0.000552195		626058	3.38612e+06	326623	16085.2		341.426	1845.64	210.121		622183	491157	3.36425e+06	2.65577e+06	353571	279112		622183	491157	3.36425e+06	2.65577e+06	353571	279112
16	10	0.419549	0.567561	0.0122926	0.000597562	0.818511	0.106736	0.0741557	0.000597562	0.646713	0.352689	0	0.000597562		624084	3.2421e+06	470027	18677.9		374.108	2023.42	195.177		625071	479065	3.31411e+06	2.53999e+06	398325	305283		625071	479065	3.31411e+06	2.53999e+06	398325	305283
17	11	0.419529	0.567533	0.012292	0.000646656	0.81847	0.106731	0.074152	0.000646656	0.646682	0.352672	0	0.000646656		607853	3.17351e+06	552037	21481.9		403.568	2096.52	303.946		615968	458338	3.20781e+06	2.38691e+06	511032	380256		615968	458338	3.20781e+06	2.38691e+06	511032	380256
18	12	0.419506	0.567503	0.0122914	0.000699784	0.818427	0.106725	0.0741481	0.000699784	0.646647	0.352653	0	0.000699784		593692	3.13693e+06	599755	24514.3		425.366	2220.77	386.307		600773	434011	3.15522e+06	2.2794e+06	575896	416040		580346	419255	3.04794e+06	2.2019e+06	556316	401894
19	13	0.419482	0.56747	0.0122907	0.000757277	0.81838	0.106719	0.0741438	0.000757277	0.64661	0.352633	0	0.000757277		583813	3.11559e+06	627688	27793.6		449.589	2375.52	454.18		588753	412939	3.12626e+06	2.1927e+06	613721	430452		568735	398899	3.01997e+06	2.11814e+06	592855	415816
20	14	0.419348	0.567289	0.0122868	0.00107613	0.818392	0.106721	0.0741449	0.000742156	0.646537	0.352593	0	0.000870312		577319	3.10229e+06	644002	31280.4		628.256	2312.25	546.285		580566	395337	3.10894e+06	2.11704e+06	635845	432979		560827	381896	3.00323e+06	2.04506e+06	614226	418258
21	15	0.419311	0.567239	0.0122857	0.00116454	0.818342	0.106714	0.0741404	0.00080313	0.646491	0.352568	0	0.000941816		573134	3.09326e+06	653439	35050.8		672.31	2491.54	606.531		575227	380293	3.09777e+06	2.04799e+06	648720	428881		555669	367363	2.99245e+06	1.97836e+06	626664	414299
22	16	0.419271	0.567184	0.0122845	0.00126021	0.818288	0.106707	0.0741355	0.000869113	0.64644	0.35254	0	0.00101919		570372	3.08662e+06	658770	39127.5		722.272	2688.4	665.98		571753	366987	3.08994e+06	1.98331e+06	656105	421129		552314	354509	2.98488e+06	1.91588e+06	633797	406810
23	17	0.399454	0.567425	0.0317566	0.00136375	0.855495	0.0415609	0.102004	0.000940518	0.776286	0.216903	0.00570798	0.00110293		359880	3.10712e+06	844354	43534.9		777.845	2903.02	726.576		465126	289851	3.09687e+06	1.92987e+06	751562	468349		449312	279996	2.99157e+06	1.86425e+06	726009	452425
24	18	0.39941	0.567361	0.0317531	0.00147579	0.855428	0.0415577	0.101996	0.00101779	0.776215	0.216884	0.00570747	0.00119354		277683	3.04523e+06	983742	48236.2		531.109	3162.39	1007.77		318782	192868	3.07617e+06	1.86113e+06	914048	553014		307943	186311	2.97158e+06	1.79786e+06	882971	534212
25	19	0.399361	0.567293	0.0317492	0.00159704	0.855357	0.0415542	0.101988	0.00110141	0.776139	0.216862	0.00570691	0.0012916		243052	2.97562e+06	1.08291e+06	53304.3		443.472	3354.04	1270.6		260368	152939	3.01042e+06	1.76831e+06	1.03333e+06	606971		251515	147739	2.90807e+06	1.70818e+06	998194	586334
26	20	0.399309	0.567218	0.031745	0.00172825	0.855279	0.0415504	0.101978	0.0011919	0.776057	0.216839	0.0057063	0.00139772		226870	2.91767e+06	1.15157e+06	58784.6		420.055	3546.63	1513.6		234961	133995	2.94664e+06	1.68043e+06	1.11724e+06	637146		226972	129439	2.84646e+06	1.62329e+06	1.07925e+06	615483
27	21	0.399252	0.567137	0.0317405	0.00187024	0.855196	0.0415463	0.101968	0.00128982	0.775967	0.216814	0.00570564	0.00151255		218367	2.87352e+06	1.19829e+06	64713.9		424.302	3763.27	1741.8		222619	123259	2.89559e+06	1.60322e+06	1.17493e+06	650528		215050	119068	2.79714e+06	1.54871e+06	1.13498e+06	628410
28	22	0.39919	0.56705	0.0317356	0.0020239	0.855105	0.0415419	0.101957	0.00139579	0.775871	0.216787	0.00570493	0.00163682		213378	2.84076e+06	1.22962e+06	71128.1		441.952	4010.83	1961.38		215873	116042	2.85714e+06	1.53585e+06	1.21396e+06	652561		208533	112097	2.76e+06	1.48363e+06	1.17268e+06	630374
29	23	0.399124	0.566956	0.0317304	0.00219017	0.855007	0.0415372	0.101946	0.00151047	0.775766	0.216758	0.00570416	0.0017713		210175	2.81637e+06	1.25027e+06	78064.3		467.335	4290.87	2178.03		211776	110525	2.82857e+06	1.47621e+06	1.23995e+06	647120		204576	106767	2.73239e+06	1.42602e+06	1.19779e+06	625118
30	24	0.399052	0.566853	0.0317246	0.00237011	0.8549	0.041532	0.101933	0.00163456	0.775653	0.216727	0.00570333	0.00191682		207971	2.79782e+06	1.26353e+06	85562.6		498.139	4603.54	2396.55		209073	105936	2.8071e+06	1.42233e+06	1.2569e+06	636861		201965	102334	2.71166e+06	1.37397e+06	1.21417e+06	615208
31	25	0.40281	0.588231	0.00639382	0.00256484	0.825936	0.02256	0.149735	0.00176885	0.835463	0.162462	0	0.0020743		146892	2.63844e+06	1.47589e+06	93665.8		533.412	4948.94	2620.94		177432	87284.6	2.71813e+06	1.33714e+06	1.36971e+06	673807		171399	84316.9	2.62571e+06	1.29168e+06	1.32314e+06	650897
32	26	0.402725	0.588107	0.00639246	0.00277556	0.825816	0.0225567	0.149713	0.00191418	0.835321	0.162435	0	0.00224472		118672	2.50499e+06	1.62879e+06	102437		407.707	5050.44	3312.97		132782	63417.3	2.57171e+06	1.22826e+06	1.55234e+06	741407		128267	61261.1	2.48427e+06	1.1865e+06	1.49956e+06	716199
33	27	0.402633	0.587972	0.006391	0.00300359	0.825686	0.0225532	0.149689	0.00207144	0.835166	0.162405	0	0.00242915		104277	2.40263e+06	1.73604e+06	111939		356.441	5188.94	3956.57		111474	51689.9	2.45381e+06	1.13782e+06	1.68242e+06	780127		107684	49932.5	2.37038e+06	1.09913e+06	1.62521e+06	753603
34	28	0.402534	0.587827	0.00638942	0.00325036	0.825545	0.0225493	0.149664	0.00224163	0.834999	0.162372	0	0.00262872		96152.6	2.32666e+06	1.80984e+06	122227		338.937	5385.81	4563.56		100215	45115.5	2.36465e+06	1.06454e+06	1.77294e+06	798159		96807.3	43581.6	2.28425e+06	1.02834e+06	1.71266e+06	771022
35	29	0.402426	0.587669	0.00638771	0.00351741	0.825393	0.0225452	0.149636	0.0024258	0.834818	0.162337	0	0.00284469		91149.3	2.27072e+06	1.85966e+06	133358		338.208	5644.01	5148.45		93650.9	40932.6	2.29869e+06	1.0047e+06	1.83475e+06	801927		90087.5	39375.2	2.21821e+06	969529	1.77992e+06	777962
36	30	0.402309	0.587499	0.00638586	0.00380639	0.825228	0.0225407	0.149606	0.0026251	0.834623	0.162299	0	0.0030784		87853.8	2.22923e+06	1.89241e+06	145390		346.95	5960.86	5724.78		89501.5	37979.6	2.24998e+06	954770	1.87603e+06	796088		86096	36534.5	2.1712e+06	921342	1.81997e+06	772297
37	31	0.402183	0.587314	0.00638385	0.00411911	0.82505	0.0225358	0.149574	0.00284077	0.834411	0.162258	0	0.00333132		85570.8	2.19788e+06	1.91304e+06	158389		361.88	6332.74	6304.22		86712.3	35724.3	2.21356e+06	911957	1.90273e+06	783898		83412.9	34365	2.13606e+06	880028	1.84586e+06	760471
38	32	0.402046	0.587115	0.00638168	0.00445753	0.824856	0.0225305	0.149539	0.00307416	0.834182	0.162213	0	0.00360501		83922.9	2.1735e+06	1.92504e+06	172424		381.435	6756.65	6896.55		84746.8	33897.6	2.18569e+06	874248	1.91904e+06	767592		81522.2	32607.8	2.10917e+06	843640	1.86169e+06	744653
39	33	0.401898	0.586899	0.00637933	0.00482375	0.824647	0.0225248	0.149501	0.00332673	0.833934	0.162165	0	0.00390119		82686.1	2.1538e+06	1.93083e+06	187569		404.823	7230.64	7509.96		83304.5	32350.2	2.16365e+06	840225	1.92794e+06	748689		80134.8	31119.3	2.0879e+06	810808	1.87032e+06	726315
40	34	0.401738	0.586665	0.00637679	0.00522006	0.824421	0.0225186	0.14946	0.00360004	0.833666	0.162113	0	0.00422171		81718.8	2.13716e+06	1.9321e+06	203906		431.627	7753.77	8151.41		82202.4	30992.5	2.14548e+06	808902	1.93147e+06	728214		79074.6	29813.2	2.07036e+06	780581	1.87375e+06	706451
41	35	0.456407	0.521637	0.0163074	0.00564893	0.826766	0.0201213	0.149216	0.00389582	0.807992	0.184653	0.00278721	0.00456855		85684.6	2.16633e+06	1.88135e+06	221521		461.624	8325.98	8826.91		83701.7	30638.6	2.15174e+06	787635	1.90673e+06	697948		80516.9	29472.8	2.07641e+06	760059	1.84975e+06	677090
42	36	0.456194	0.521393	0.0162997	0.00611304	0.826501	0.0201148	0.149168	0.00421589	0.807687	0.184583	0.00278616	0.0049439		87905.9	2.18241e+06	1.84409e+06	240479		523.793	9132.99	9301.22		86795.3	30845.6	2.17437e+06	772735	1.86272e+06	661981		83492.7	29671.9	2.09824e+06	745681	1.80706e+06	642197
43	37	0.455964	0.52113	0.0162915	0.00661527	0.826213	0.0201078	0.149117	0.00456226	0.807357	0.184508	0.00278502	0.00535008		89101.3	2.1892e+06	1.81571e+06	260883		581.521	9956.72	9866.02		88503.6	30536.6	2.1858e+06	754173	1.8299e+06	631374		85136	29374.7	2.10928e+06	727769	1.77521e+06	612506
44	38	0.455714	0.520845	0.0162826	0.00715877	0.825902	0.0201003	0.14906	0.00493708	0.807001	0.184426	0.00278379	0.00578963		89662.7	2.18933e+06	1.79305e+06	282841		637.856	10808.2	10512.3		89382	29941.5	2.18927e+06	733367	1.80438e+06	604436		85981	28802.2	2.11262e+06	707691	1.75045e+06	586372
45	39	0.455444	0.520536	0.016273	0.00774692	0.825566	0.0200921	0.149	0.0053427	0.806614	0.184338	0.00278246	0.00626529		89813.7	2.18464e+06	1.77397e+06	306467		694.61	11697	11234		89738.2	29185.2	2.18699e+06	711265	1.78351e+06	580044		86323.7	28074.7	2.11042e+06	686363	1.73021e+06	562709
46	40	0.455152	0.520202	0.0162625	0.00838339	0.825201	0.0200832	0.148934	0.00578165	0.806197	0.184242	0.00278102	0.00678003		89686.9	2.17633e+06	1.75699e+06	331878		752.943	12630.8	12027.6		89750.3	28339	2.18048e+06	688495	1.76548e+06	557457		86335.3	27260.7	2.10414e+06	664390	1.71272e+06	540797
47	41	0.454836	0.519841	0.0162512	0.00907215	0.824807	0.0200736	0.148863	0.00625666	0.805745	0.184139	0.00277946	0.00733707		89363.1	2.1652e+06	1.74112e+06	359200		813.653	13616.5	12891.2		89525	27444.5	2.17077e+06	665463	1.74906e+06	536186		86118.5	26400.2	2.09476e+06	642164	1.69679e+06	520162
48	42	0.454494	0.51945	0.016239	0.0098175	0.82438	0.0200632	0.148786	0.00677069	0.805255	0.184027	0.00277777	0.00793987		88892.4	2.15178e+06	1.72565e+06	388561		877.322	14659.9	13824.3		89127.7	26526.9	2.15849e+06	642428	1.73338e+06	515904		85736.4	25517.6	2.08292e+06	619936	1.68158e+06	500486
49	43	0.454124	0.519027	0.0162258	0.0106241	0.823919	0.020052	0.148702	0.00732696	0.804726	0.183906	0.00277594	0.00859219		88306	2.13639e+06	1.71009e+06	420099		944.4	15766	14827.1		88599.2	25601.6	2.14409e+06	619554	1.71787e+06	496395		85228	24627.4	2.06902e+06	597863	1.66653e+06	481560
50	44	0.453723	0.518569	0.0162115	0.0114969	0.823419	0.0200398	0.148612	0.00792892	0.804153	0.183775	0.00277397	0.00929811		87623.1	2.11921e+06	1.6941e+06	453954		1015.25	16939.3	15900.6		87964.5	24677.8	2.1278e+06	596939	1.7021e+06	477511		84617.5	23738.8	2.0533e+06	576040	1.65123e+06	463241
51	45	0.550465	0.428995	0.00809798	0.0124415	0.817029	0.0309323	0.143458	0.00858035	0.802246	0.186207	0.00148491	0.010062		116301	2.0845e+06	1.66381e+06	490274		1090.16	18183.6	17046.1		101962	27771.6	2.10185e+06	572486	1.67896e+06	457300		98082.4	26714.9	2.02827e+06	552443	1.62878e+06	443634
52	46	0.549895	0.428551	0.0080896	0.0134637	0.816448	0.0309103	0.143356	0.00928529	0.801576	0.186052	0.00148367	0.0108887		130854	2.06128e+06	1.63344e+06	529311		1565.84	19355.2	18116.7		123578	32678.7	2.07289e+06	548152	1.64863e+06	435960		118876	31435.3	2.00032e+06	528961	1.59936e+06	422932
53	47	0.549279	0.428071	0.00808053	0.0145698	0.815819	0.0308865	0.143246	0.0100482	0.800851	0.185884	0.00148233	0.0117833		137963	2.04128e+06	1.60447e+06	571177		1906.53	20712.1	19247.3		134409	34507.6	2.05128e+06	526638	1.61895e+06	415645		129294	33194.6	1.97946e+06	508200	1.57057e+06	403223
54	48	0.548612	0.427551	0.00807071	0.0157668	0.815139	0.0308607	0.143127	0.0108737	0.800066	0.185701	0.00148087	0.0127514		141059	2.02086e+06	1.57696e+06	616008		2175.24	22196.2	20459.2		139511	34774.3	2.03107e+06	506262	1.59071e+06	396499		134203	33451.2	1.95996e+06	488537	1.54317e+06	384650
55	49	0.54789	0.426988	0.00806009	0.0170622	0.814403	0.0308329	0.142997	0.011767	0.799217	0.185504	0.0014793	0.013799		141927	1.99856e+06	1.55045e+06	663955		2406.78	23779.6	21760.4		141493	34241.1	2.00971e+06	486348	1.5637e+06	378414		136109	32938.3	1.93935e+06	469320	1.51697e+06	367105
56	50	0.547108	0.426379	0.0080486	0.018464	0.813606	0.0308027	0.142857	0.0127338	0.798299	0.185291	0.0014776	0.0149327		141501	1.97384e+06	1.52437e+06	715177		2620.54	25449.3	23152.3		141714	33295.7	1.9862e+06	466658	1.53741e+06	361214		136322	32028.8	1.91666e+06	450320	1.49146e+06	350420
57	51	0.546263	0.42572	0.00803616	0.019981	0.812744	0.0307701	0.142706	0.01378	0.797304	0.18506	0.00147576	0.0161595		140282	1.94657e+06	1.4982e+06	769837		2827.33	27199.5	24633.1		140891	32138.3	1.9602e+06	447136	1.51129e+06	344735		135531	30915.5	1.89157e+06	431481	1.46612e+06	334433
58	52	0.545348	0.425007	0.00802269	0.0216226	0.811811	0.0307347	0.142542	0.0149121	0.796228	0.184811	0.00147377	0.0174872		138537	1.91675e+06	1.4715e+06	828097		3033.25	29027.4	26199.3		139410	30874.1	1.93166e+06	427791	1.48485e+06	328840		134105	29699.3	1.86403e+06	412814	1.44048e+06	319013
59	53	0.544357	0.424235	0.00800813	0.023399	0.810801	0.0306965	0.142365	0.0161373	0.795064	0.18454	0.00147161	0.0189239		136417	1.88443e+06	1.44393e+06	890116		3241.64	30931.1	27846.6		137477	29559.3	1.90059e+06	408651	1.45772e+06	313428		132246	28434.6	1.83405e+06	394343	1.41415e+06	304061
60	54	0.543286	0.4234	0.00799236	0.0253215	0.809709	0.0306552	0.142173	0.0174631	0.793804	0.184248	0.00146928	0.0204786		134002	1.84964e+06	1.4152e+06	956048		3454.27	32907.9	29569.7		135210	28225	1.86703e+06	389743	1.42956e+06	298422		131797	27512.6	1.79581e+06	374875	1.34666e+06	281116
61	55	0.532789	0.421232	0.0185766	0.0274018	0.801682	0.0481172	0.131303	0.0188978	0.749905	0.225979	0.00195568	0.0221611		163162	1.85907e+06	1.30662e+06	1.02604e+06		3671.9	34954.1	31362.4		148582	30113.2	1.85435e+06	375822	1.36091e+06	275816		144832	29353.1	1.78361e+06	361485	1.28199e+06	259821
62	56	0.531556	0.420257	0.0185336	0.0296531	0.800413	0.0480411	0.131095	0.0204504	0.748508	0.225558	0.00195204	0.0239818		178592	1.85131e+06	1.22475e+06	1.10023e+06		4838.26	38018.8	31335.1		170877	33623	1.85519e+06	365041	1.26569e+06	249045		166564	32774.4	1.78442e+06	351115	1.19229e+06	234603
63	57	0.530221	0.419202	0.0184871	0.0320893	0.79904	0.0479587	0.13087	0.0221306	0.746997	0.225102	0.0019481	0.0259521		185866	1.82984e+06	1.16047e+06	1.17871e+06		5730.9	40970.6	31784.9		182229	34812.3	1.84057e+06	351616	1.19261e+06	227832		177630	33933.6	1.77036e+06	338203	1.12345e+06	214620
64	58	0.528777	0.41806	0.0184367	0.0347257	0.797555	0.0478695	0.130627	0.0239488	0.745362	0.22461	0.00194383	0.0280843		188131	1.79775e+06	1.10742e+06	1.26158e+06		6454.32	43822.3	32591		186998	34682.9	1.81379e+06	336408	1.13395e+06	210315		182278	33807.5	1.7446e+06	323574	1.06819e+06	198119
65	59	0.527214	0.416825	0.0183822	0.0375787	0.795947	0.047773	0.130364	0.0259163	0.743593	0.224076	0.00193922	0.0303916		187217	1.75748e+06	1.06129e+06	1.3489e+06		7069.71	46591.1	33656.4		187674	33794.4	1.77761e+06	320095	1.08436e+06	195260		182937	32941.4	1.7098e+06	307884	1.02148e+06	183937
66	60	0.525523	0.415488	0.0183233	0.0406661	0.794207	0.0476686	0.130079	0.0280456	0.741678	0.223499	0.00193422	0.0328886		184216	1.71079e+06	1.01918e+06	1.44071e+06		7613.37	49289.5	34904.3		185716	32467.9	1.73413e+06	303170	1.04023e+06	181859		181029	31648.4	1.66798e+06	291605	979911	171313
67	61	0.523693	0.414041	0.0182595	0.0440071	0.792324	0.0475556	0.12977	0.0303497	0.739606	0.222875	0.00192882	0.0355906		179796	1.65892e+06	979162	1.53701e+06		8106.82	51921.9	36273.1		182006	30892.4	1.68485e+06	285975	999170	169592		177412	30112.7	1.62058e+06	275066	941228	159757
68	62	0.521712	0.412475	0.0181904	0.0476227	0.790287	0.0474333	0.129437	0.0328432	0.737363	0.222199	0.00192297	0.0385147		174373	1.60275e+06	939994	1.63777e+06		8562.36	54484.3	37712.1		177084	29181.6	1.63084e+06	268745	959578	158128		172615	28445.1	1.56862e+06	258492	903932	148958
69	63	0.519569	0.41078	0.0181157	0.0515353	0.788082	0.047301	0.129075	0.0355416	0.734936	0.221468	0.00191664	0.0416789		168212	1.54291e+06	900871	1.7429e+06		8986.34	56964.3	39177.9		171292	27405	1.57283e+06	251637	920432	147260		166969	26713.3	1.51283e+06	242037	867056	138720
70	64	0.51725	0.408946	0.0180348	0.0557693	0.785696	0.0471577	0.128685	0.0384616	0.73231	0.220677	0.00190979	0.0451032		161488	1.47985e+06	861299	1.85225e+06		9381.06	59342.7	40632.1		164850	25606.1	1.51138e+06	234762	881085	136859		160689	24959.8	1.45372e+06	225806	829991	128922
71	65	0.51474	0.406962	0.0179473	0.0603512	0.783114	0.0470028	0.128262	0.0416215	0.729469	0.21982	0.00190238	0.0488088		154320	1.41394e+06	820997	1.96563e+06		9746	61593.5	42039		157904	23812.8	1.44689e+06	218200	841148	126850		153918	23211.8	1.3917e+06	209876	792370	119494
72	66	0.512023	0.404814	0.0178526	0.0653095	0.78032	0.0468351	0.127804	0.045041	0.726393	0.218894	0.00189436	0.0528188		146793	1.34551e+06	779829	2.08276e+06		10078.5	63685.3	43364.1		150556	22043.4	1.37972e+06	202010	800413	117191		146756	21487	1.32709e+06	194303	753997	110395
73	67	0.509084	0.402491	0.0177501	0.0706752	0.777296	0.0466536	0.127309	0.0487415	0.723065	0.217891	0.00188568	0.0571583		138973	1.27486e+06	737768	2.20329e+06		10374.6	65582	44573.7		142883	20310.6	1.31018e+06	186241	758798	107862		139276	19798	1.2602e+06	179136	714796	101607
74	68	0.505903	0.399976	0.0176392	0.0764817	0.774024	0.0464572	0.126773	0.052746	0.719464	0.216805	0.00187629	0.0618543		130917	1.20231e+06	694866	2.3268e+06		10628.9	67243.6	45634.1		134945	18623.6	1.23858e+06	170935	716317	98857.9		131539	18153.5	1.19133e+06	164414	674778	93125.1
75	69	0.502461	0.397254	0.0175192	0.0827653	0.770483	0.0462446	0.126193	0.0570795	0.715567	0.215631	0.00186613	0.0669361		122678	1.1282e+06	651240	2.45277e+06		10835.4	68627.2	46511.6		126798	16989.5	1.16525e+06	156131	673053	90181.6		123597	16560.7	1.1208e+06	150175	634022	84951.9
Subtotal																				167587	1.29377e+06	991414		1.7611e+07	1.05936e+07	1.61899e+08	7.91925e+07	8.45455e+07	3.27485e+07		1.72565e+07	1.04349e+07	1.57392e+08	7.74627e+07	8.17e+07	3.18345e+07
															662523	2.46154e+06	612971
12	1	0.609035	0.381234	0.00929595	0.000435733	0.859625	0.0850629	0.0548761	0.000435733	0.712989	0.272581	0.0139939	0.000435733		621463	2.53566e+06	578280	1628.35		288.683	1072.57	267.092		641993	641993	2.4986e+06	2.4986e+06	595626	595626		641993	641993	2.4986e+06	2.4986e+06	595626	595626
13	2	0.519555	0.479974	0	0.000471532	0.876963	0.0912117	0.031354	0.000471532	0.583025	0.416504	0	0.000471532		554166	2.76282e+06	416655	3389.71		293.039	1195.64	272.677		587814	570694	2.64924e+06	2.57208e+06	497467	482978		587814	570694	2.64924e+06	2.57208e+06	497467	482978
14	3	0.519535	0.479955	0	0.000510272	0.876929	0.0912082	0.0313528	0.000510272	0.583002	0.416487	0	0.000510272		539900	2.8623e+06	329533	5294.88		282.775	1409.79	212.607		547033	515631	2.81256e+06	2.65111e+06	373094	351677		547033	515631	2.81256e+06	2.65111e+06	373094	351677
15	4	0.519513	0.479935	0	0.000552195	0.876892	0.0912044	0.0313515	0.000552195	0.582978	0.41647	0	0.000552195		541540	2.90629e+06	281848	7355.52		298.13	1580.55	181.966		540720	494835	2.88429e+06	2.63954e+06	305690	279750		540720	494835	2.88429e+06	2.63954e+06	305690	279750
16	5	0.419549	0.567561	0.0122926	0.000597562	0.818511	0.106736	0.0741557	0.000597562	0.646713	0.352689	0	0.000597562		537408	2.78559e+06	404449	9584.23		323.603	1736.69	168.421		539474	479316	2.84594e+06	2.52858e+06	343149	304883		539474	479316	2.84594e+06	2.52858e+06	343149	304883
17	6	0.419529	0.567533	0.012292	0.000646656	0.81847	0.106731	0.074152	0.000646656	0.646682	0.352672	0	0.000646656		522767	2.72756e+06	474713	11994.6		347.518	1801.32	261.54		530088	457258	2.75657e+06	2.37784e+06	439581	379186		530088	457258	2.75657e+06	2.37784e+06	439581	379186
18	7	0.419506	0.567503	0.0122914	0.000699784	0.818427	0.106725	0.0741481	0.000699784	0.646647	0.352653	0	0.000699784		510403	2.69639e+06	515640	14601.3		365.824	1908.7	332.196		516585	432632	2.71197e+06	2.27123e+06	495176	414703		499021	417922	2.61976e+06	2.19401e+06	478340	400603
19	8	0.419482	0.56747	0.0122907	0.000757277	0.81838	0.106719	0.0741438	0.000757277	0.64661	0.352633	0	0.000757277		501861	2.67814e+06	539612	17420.2		386.516	2041.91	390.482		506132	411532	2.68726e+06	2.18499e+06	527626	429008		488923	397539	2.59589e+06	2.1107e+06	509687	414422
20	9	0.419348	0.567289	0.0122868	0.00107613	0.818392	0.106721	0.0741449	0.000742156	0.646537	0.352593	0	0.000870312		496267	2.66673e+06	553615	20417.5		540.065	1987.59	469.631		499064	393966	2.67243e+06	2.10964e+06	546613	431502		482096	380571	2.58157e+06	2.03792e+06	528029	416831
21	10	0.419311	0.567239	0.0122857	0.00116454	0.818342	0.106714	0.0741404	0.00080313	0.646491	0.352568	0	0.000941816		492668	2.65899e+06	561716	23658.6		577.922	2141.73	521.404		494468	378968	2.66286e+06	2.04086e+06	557666	427404		477656	366083	2.57232e+06	1.97147e+06	538705	412873
22	11	0.419271	0.567184	0.0122845	0.00126021	0.818288	0.106707	0.0741355	0.000869113	0.64644	0.35254	0	0.00101919		490295	2.65328e+06	566294	27162.9		620.868	2310.96	572.498		491481	365708	2.65613e+06	1.97641e+06	564005	419673		474771	353274	2.56582e+06	1.90921e+06	544829	405404
23	12	0.399454	0.567425	0.0317566	0.00136375	0.855495	0.0415609	0.102004	0.000940518	0.776286	0.216903	0.00570798	0.00110293		309355	2.6709e+06	725821	30951.6		668.639	2495.46	624.581		399825	288842	2.66209e+06	1.92315e+06	646057	466726		386231	279021	2.57158e+06	1.85776e+06	624091	450857
24	13	0.39941	0.567361	0.0317531	0.00147579	0.855428	0.0415577	0.101996	0.00101779	0.776215	0.216884	0.00570747	0.00119354		238699	2.6177e+06	845638	34992.8		456.545	2718.41	866.298		274027	192197	2.6443e+06	1.85466e+06	785729	551095		264710	185662	2.5544e+06	1.7916e+06	759015	532358
25	14	0.399361	0.567293	0.0317492	0.00159704	0.855357	0.0415542	0.101988	0.00110141	0.776139	0.216862	0.00570691	0.0012916		208929	2.55787e+06	930884	39349.4		381.211	2883.16	1092.23		223814	152406	2.58778e+06	1.76216e+06	888261	604862		216204	147225	2.4998e+06	1.70224e+06	858060	584297
26	15	0.399309	0.567218	0.031745	0.00172825	0.855279	0.0415504	0.101978	0.0011919	0.776057	0.216839	0.0057063	0.00139772		195020	2.50805e+06	989898	44060.3		361.082	3048.71	1301.11		201974	133529	2.53296e+06	1.67458e+06	960391	634932		195107	128989	2.44684e+06	1.61765e+06	927738	613344
27	16	0.399252	0.567137	0.0317405	0.00187024	0.855196	0.0415463	0.101968	0.00128982	0.775967	0.216814	0.00570564	0.00151255		187710	2.4701e+06	1.03006e+06	49157.3		364.734	3234.94	1497.27		191365	122830	2.48908e+06	1.59764e+06	1.00998e+06	648267		184859	118654	2.40445e+06	1.54332e+06	975640	626226
28	17	0.39919	0.56705	0.0317356	0.0020239	0.855105	0.0415419	0.101957	0.00139579	0.775871	0.216787	0.00570493	0.00163682		183421	2.44194e+06	1.057e+06	54671		379.906	3447.74	1686.02		185566	115639	2.45602e+06	1.53051e+06	1.04353e+06	650292		179257	111707	2.37252e+06	1.47847e+06	1.00805e+06	628182
29	18	0.399124	0.566956	0.0317304	0.00219017	0.855007	0.0415372	0.101946	0.00151047	0.775766	0.216758	0.00570416	0.0017713		180668	2.42098e+06	1.07475e+06	60633.4		401.725	3688.47	1872.25		182045	110140	2.43146e+06	1.47107e+06	1.06587e+06	644870		175855	106395	2.34879e+06	1.42106e+06	1.02963e+06	622945
30	19	0.399052	0.566853	0.0317246	0.00237011	0.8549	0.041532	0.101933	0.00163456	0.775653	0.216727	0.00570333	0.00191682		178774	2.40504e+06	1.08614e+06	67078.9		428.205	3957.24	2060.1		179721	105567	2.41301e+06	1.41739e+06	1.08044e+06	634647		173611	101978	2.33097e+06	1.3692e+06	1.04371e+06	613069
31	20	0.40281	0.588231	0.00639382	0.00256484	0.825936	0.02256	0.149735	0.00176885	0.835463	0.162462	0	0.0020743		126270	2.26802e+06	1.26869e+06	74044.6		458.526	4254.16	2252.99		152522	86981	2.33653e+06	1.33249e+06	1.17742e+06	671464		147336	84023.7	2.25709e+06	1.28719e+06	1.13738e+06	648634
32	21	0.402725	0.588107	0.00639246	0.00277556	0.825816	0.0225567	0.149713	0.00191418	0.835321	0.162435	0	0.00224472		102011	2.15331e+06	1.40012e+06	81584.4		350.469	4341.41	2847.86		114140	63196.8	2.21067e+06	1.22399e+06	1.33441e+06	738829		110260	61048.1	2.1355e+06	1.18238e+06	1.28904e+06	713709
33	22	0.402633	0.587972	0.006391	0.00300359	0.825686	0.0225532	0.149689	0.00207144	0.835166	0.162405	0	0.00242915		89637.1	2.06532e+06	1.49232e+06	89752.3		306.4	4460.46	3401.11		95824.2	51510.2	2.10932e+06	1.13386e+06	1.44622e+06	777414		92566.1	49758.9	2.0376e+06	1.09531e+06	1.39705e+06	750982
34	23	0.402534	0.587827	0.00638942	0.00325036	0.825545	0.0225493	0.149664	0.00224163	0.834999	0.162372	0	0.00262872		82653.6	2.00002e+06	1.55576e+06	98596.2		291.353	4629.69	3922.88		86145.4	44958.6	2.03267e+06	1.06084e+06	1.52404e+06	795384		83216.4	43430	1.96356e+06	1.02477e+06	1.47222e+06	768341
35	24	0.402426	0.587669	0.00638771	0.00351741	0.825393	0.0225452	0.149636	0.0024258	0.834818	0.162337	0	0.00284469		78352.8	1.95193e+06	1.59858e+06	108164		290.726	4851.65	4425.65		80503.2	40790.3	1.97598e+06	1.00121e+06	1.57717e+06	799139		77440.1	39238.2	1.9068e+06	966158	1.53004e+06	775257
36	25	0.402309	0.587499	0.00638586	0.00380639	0.825228	0.0225407	0.149606	0.0026251	0.834623	0.162299	0	0.0030784		75519.9	1.91627e+06	1.62673e+06	118508		298.241	5124.01	4921.07		76936.3	37847.6	1.9341e+06	951450	1.61266e+06	793320		74008.9	36407.5	1.86639e+06	918138	1.56446e+06	769612
37	26	0.402183	0.587314	0.00638385	0.00411911	0.82505	0.0225358	0.149574	0.00284077	0.834411	0.162258	0	0.00333132		73557.5	1.88932e+06	1.64447e+06	129682		311.075	5443.68	5419.17		74538.7	35600.1	1.9028e+06	908786	1.6356e+06	781172		71702.5	34245.5	1.83618e+06	876968	1.58672e+06	757827
38	27	0.402046	0.587115	0.00638168	0.00445753	0.824856	0.0225305	0.149539	0.00307416	0.834182	0.162213	0	0.00360501		72140.9	1.86836e+06	1.65478e+06	141746		327.885	5808.08	5928.33		72849.2	33779.8	1.87884e+06	871208	1.64963e+06	764923		70077.3	32494.5	1.81306e+06	840706	1.60033e+06	742063
39	28	0.401898	0.586899	0.00637933	0.00482375	0.824647	0.0225248	0.149501	0.00332673	0.833934	0.162165	0	0.00390119		71077.7	1.85143e+06	1.65976e+06	154765		347.99	6215.52	6455.63		71609.3	32237.7	1.85989e+06	837303	1.65727e+06	746086		68884.6	31011.1	1.79478e+06	807988	1.60775e+06	723789
40	29	0.401738	0.586665	0.00637679	0.00522006	0.824421	0.0225186	0.14946	0.00360004	0.833666	0.162113	0	0.00422171		70246.2	1.83712e+06	1.66085e+06	168808		371.03	6665.21	7007.03		70662	30884.7	1.84427e+06	806089	1.66031e+06	725682		67973.3	29709.5	1.7797e+06	777867	1.61069e+06	703995
41	30	0.456407	0.521637	0.0163074	0.00564893	0.826766	0.0201213	0.149216	0.00389582	0.807992	0.184653	0.00278721	0.00456855		73655.3	1.86219e+06	1.61723e+06	183950		396.816	7157.09	7587.7		71950.8	30532	1.84966e+06	784896	1.63904e+06	695521		69213	29370.3	1.7849e+06	757416	1.59006e+06	674736
42	31	0.456194	0.521393	0.0162997	0.00611304	0.826501	0.0201148	0.149168	0.00421589	0.807687	0.184583	0.00278616	0.0049439		75564.7	1.87602e+06	1.5852e+06	200246		450.258	7850.8	7995.42		74610	30738.3	1.86911e+06	770048	1.60121e+06	659679		71771.1	29568.7	1.80367e+06	743088	1.55336e+06	639964
43	32	0.455964	0.52113	0.0162915	0.00661527	0.826213	0.0201078	0.149117	0.00456226	0.807357	0.184508	0.00278502	0.00535008		76592.3	1.88185e+06	1.5608e+06	217786		499.881	8558.89	8480.93		76078.5	30430.4	1.87894e+06	751551	1.573e+06	629179		73183.7	29272.6	1.81315e+06	725238	1.52599e+06	610376
44	33	0.455714	0.520845	0.0162826	0.00715877	0.825902	0.0201003	0.14906	0.00493708	0.807001	0.184426	0.00278379	0.00578963		77074.9	1.88197e+06	1.54132e+06	236662		548.307	9290.87	9036.44		76833.6	29837.3	1.88191e+06	730817	1.55106e+06	602334		73910.1	28702	1.81603e+06	705230	1.50471e+06	584333
45	34	0.455444	0.520536	0.016273	0.00774692	0.825566	0.0200921	0.149	0.0053427	0.806614	0.184338	0.00278246	0.00626529		77204.7	1.87794e+06	1.52492e+06	256970		597.093	10054.8	9656.83		77139.8	29083.7	1.87995e+06	708792	1.53312e+06	578027		74204.6	27977.1	1.81413e+06	683976	1.4873e+06	560752
46	35	0.455152	0.520202	0.0162625	0.00838339	0.825201	0.0200832	0.148934	0.00578165	0.806197	0.184242	0.00278102	0.00678003		77095.7	1.87079e+06	1.51033e+06	278814		647.237	10857.6	10339		77150.2	28240.4	1.87436e+06	686101	1.51762e+06	555519		74214.6	27165.9	1.80874e+06	662080	1.47227e+06	538917
47	36	0.454836	0.519841	0.0162512	0.00907215	0.824807	0.0200736	0.148863	0.00625666	0.805745	0.184139	0.00277946	0.00733707		76817.3	1.86123e+06	1.49668e+06	302300		699.424	11704.9	11081.4		76956.5	27349.1	1.86601e+06	663149	1.50351e+06	534321		74028.3	26308.4	1.80068e+06	639932	1.45857e+06	518353
48	37	0.454494	0.51945	0.016239	0.0098175	0.82438	0.0200632	0.148786	0.00677069	0.805255	0.184027	0.00277777	0.00793987		76412.7	1.84969e+06	1.48338e+06	327539		754.154	12601.8	11883.5		76615	26434.7	1.85546e+06	640194	1.49003e+06	514110		73699.8	25428.8	1.7905e+06	617781	1.4455e+06	498746
49	38	0.454124	0.519027	0.0162258	0.0106241	0.823919	0.020052	0.148702	0.00732696	0.804726	0.183906	0.00277594	0.00859219		75908.7	1.83646e+06	1.47001e+06	354649		811.815	13552.6	12745.5		76160.7	25512.5	1.84308e+06	617400	1.4767e+06	494668		73262.8	24541.8	1.77855e+06	595784	1.43257e+06	479885
50	39	0.453723	0.518569	0.0162115	0.0114969	0.823419	0.0200398	0.148612	0.00792892	0.804153	0.183775	0.00277397	0.00929811		75321.6	1.82169e+06	1.45626e+06	383751		872.717	14561.2	13668.3		75615.1	24592	1.82908e+06	594864	1.46314e+06	475851		72738	23656.3	1.76504e+06	574037	1.41941e+06	461630
51	40	0.550465	0.428995	0.00809798	0.0124415	0.817029	0.0309323	0.143458	0.00858035	0.802246	0.186207	0.00148491	0.010062		99973.5	1.79186e+06	1.43023e+06	414972		937.114	15630.8	14653		87647.6	27675	1.80677e+06	570495	1.44325e+06	455710		84312.6	26622	1.74352e+06	550522	1.40012e+06	442091
52	41	0.549895	0.428551	0.0080896	0.0134637	0.816448	0.0309103	0.143356	0.00928529	0.801576	0.186052	0.00148367	0.0108887		112484	1.7719e+06	1.40412e+06	448530		1346.01	16637.9	15573.3		106229	32565.1	1.78188e+06	546246	1.41717e+06	434445		102187	31326	1.71949e+06	527122	1.37482e+06	421461
53	42	0.549279	0.428071	0.00808053	0.0145698	0.815819	0.0308865	0.143246	0.0100482	0.800851	0.185884	0.00148233	0.0117833		118594	1.7547e+06	1.37922e+06	484518		1638.87	17804.3	16545.1		115539	34387.6	1.7633e+06	524807	1.39167e+06	414199		111143	33079.1	1.70156e+06	506433	1.35008e+06	401821
54	43	0.548612	0.427551	0.00807071	0.0157668	0.815139	0.0308607	0.143127	0.0108737	0.800066	0.185701	0.00148087	0.0127514		121256	1.73715e+06	1.35557e+06	523055		1869.85	19080.1	17586.9		119925	34653.4	1.74593e+06	504502	1.36739e+06	395120		115362	33334.8	1.6848e+06	486839	1.32653e+06	383312
55	44	0.54789	0.426988	0.00806009	0.0170622	0.814403	0.0308329	0.142997	0.011767	0.799217	0.185504	0.0014793	0.013799		122002	1.71798e+06	1.33278e+06	564270		2068.89	20441.2	18705.5		121629	34122.1	1.72757e+06	484657	1.34417e+06	377098		117001	32823.7	1.66708e+06	467688	1.304e+06	365828
56	45	0.547108	0.426379	0.0080486	0.018464	0.813606	0.0308027	0.142857	0.0127338	0.798299	0.185291	0.0014776	0.0149327		121636	1.69673e+06	1.31036e+06	608301		2252.64	21876.4	19902		121819	33180	1.70736e+06	465035	1.32157e+06	359958		117183	31917.5	1.64758e+06	448754	1.28207e+06	349201
57	46	0.546263	0.42572	0.00803616	0.019981	0.812744	0.0307701	0.142706	0.01378	0.797304	0.18506	0.00147576	0.0161595		120587	1.67329e+06	1.28787e+06	655287		2430.4	23380.9	21174.9		121112	32026.6	1.68501e+06	445581	1.29912e+06	343536		116503	30808	1.62601e+06	429981	1.26029e+06	333270
58	47	0.545348	0.425007	0.00802269	0.0216226	0.811811	0.0307347	0.142542	0.0149121	0.796228	0.184811	0.00147377	0.0174872		119088	1.64765e+06	1.26492e+06	705368		2607.41	24952.2	22521.2		119838	30766.7	1.66047e+06	426303	1.27639e+06	327697		115278	29596	1.60234e+06	411378	1.23825e+06	317904
59	48	0.544357	0.424235	0.00800813	0.023399	0.810801	0.0306965	0.142365	0.0161373	0.795064	0.18454	0.00147161	0.0189239		117265	1.61987e+06	1.24121e+06	758681		2786.55	26588.6	23937.2		118177	29456.6	1.63376e+06	407230	1.25307e+06	312338		113680	28335.7	1.57656e+06	392972	1.21562e+06	303004
60	49	0.543286	0.4234	0.00799236	0.0253215	0.809709	0.0306552	0.142173	0.0174631	0.793804	0.184248	0.00146928	0.0204786		115190	1.58996e+06	1.21652e+06	815356		2969.33	28287.9	25418.4		116227	28126.9	1.60492e+06	388388	1.22887e+06	297384		113294	27417	1.54369e+06	373572	1.1576e+06	280139
61	50	0.532789	0.421232	0.0185766	0.0274018	0.801682	0.0481172	0.131303	0.0188978	0.749905	0.225979	0.00195568	0.0221611		140256	1.59807e+06	1.12318e+06	875519		3156.4	30046.8	26959.4		127723	30008.5	1.59402e+06	374515	1.16985e+06	274857		124499	29251	1.53321e+06	360228	1.10201e+06	258918
62	51	0.531556	0.420257	0.0185336	0.0296531	0.800413	0.0480411	0.131095	0.0204504	0.748508	0.225558	0.00195204	0.0239818		153519	1.59141e+06	1.05281e+06	939295		4159.01	32681.3	26935.9		146888	33506.1	1.59474e+06	363772	1.088e+06	248179		143180	32660.4	1.5339e+06	349894	1.0249e+06	233787
63	52	0.530221	0.419202	0.0184871	0.0320893	0.79904	0.0479587	0.13087	0.0221306	0.746997	0.225102	0.0019481	0.0259521		159772	1.57294e+06	997552	1.00676e+06		4926.34	35218.7	27322.6		156646	34691.3	1.58217e+06	350393	1.02518e+06	227040		152692	33815.7	1.52182e+06	337027	965730	213874
64	53	0.528777	0.41806	0.0184367	0.0347257	0.797555	0.0478695	0.130627	0.0239488	0.745362	0.22461	0.00194383	0.0280843		161719	1.54536e+06	951952	1.078e+06		5548.2	37670.1	28015.5		160745	34562.3	1.55915e+06	335238	974752	209584		156688	33690	1.49967e+06	322449	918226	197430
65	54	0.527214	0.416825	0.0183822	0.0375787	0.795947	0.047773	0.130364	0.0259163	0.743593	0.224076	0.00193922	0.0303916		160933	1.51075e+06	912296	1.15306e+06		6077.19	40050.2	28931.4		161326	33676.9	1.52805e+06	318982	932124	194581		157254	32826.9	1.46976e+06	306813	878070	183297
66	55	0.525523	0.415488	0.0183233	0.0406661	0.794207	0.0476686	0.130079	0.0280456	0.741678	0.223499	0.00193422	0.0328886		158354	1.47061e+06	876094	1.23197e+06		6544.53	42369.7	30004.1		159644	32355	1.49068e+06	302116	894195	181227		155614	31538.3	1.43381e+06	290591	842341	170717
67	56	0.523693	0.414041	0.0182595	0.0440071	0.792324	0.0475556	0.12977	0.0303497	0.739606	0.222875	0.00192882	0.0355906		154554	1.42602e+06	841697	1.31476e+06		6968.7	44632.6	31180.7		156454	30785	1.44832e+06	284981	858896	169002		152505	30008	1.39306e+06	274109	809088	159202
68	57	0.521712	0.412475	0.0181904	0.0476227	0.790287	0.0474333	0.129437	0.0328432	0.737363	0.222199	0.00192297	0.0385147		149892	1.37774e+06	808027	1.40137e+06		7360.28	46835.2	32417.7		152223	29080.1	1.40188e+06	267810	824862	157578		148381	28346.2	1.3484e+06	257594	777028	148440
69	58	0.519569	0.41078	0.0181157	0.0515353	0.788082	0.047301	0.129075	0.0355416	0.734936	0.221468	0.00191664	0.0416789		144597	1.3263e+06	774397	1.49174e+06		7724.74	48967.1	33677.7		147244	27309.7	1.35202e+06	250762	791212	146748		143528	26620.4	1.30044e+06	241196	745329	138238
70	59	0.51725	0.408946	0.0180348	0.0557693	0.785696	0.0471577	0.128685	0.0384616	0.73231	0.220677	0.00190979	0.0451032		138817	1.27209e+06	740381	1.58574e+06		8064.05	51011.5	34927.8		141707	25517.1	1.29919e+06	233946	757389	136383		138130	24873	1.24963e+06	225021	713468	128474
71	60	0.51474	0.406962	0.0179473	0.0603512	0.783114	0.0470028	0.128262	0.0416215	0.729469	0.21982	0.00190238	0.0488088		132655	1.21544e+06	705737	1.6832e+06		8377.75	52946.3	36137.1		135736	23730	1.24376e+06	217441	723059	126409		132310	23131.1	1.19632e+06	209146	681128	119078
72	61	0.512023	0.404814	0.0178526	0.0653095	0.78032	0.0468351	0.127804	0.045041	0.726393	0.218894	0.00189436	0.0528188		126184	1.15661e+06	670348	1.78389e+06		8663.61	54744.5	37276.2		129420	21966.8	1.18602e+06	201307	688042	116784		126153	21412.3	1.14078e+06	193628	648143	110011
73	62	0.509084	0.402491	0.0177501	0.0706752	0.777296	0.0466536	0.127309	0.0487415	0.723065	0.217891	0.00188568	0.0571583		119462	1.09588e+06	634192	1.8875e+06		8918.1	56374.9	38316		122823	20240	1.12624e+06	185593	652270	107487		119723	19729.1	1.08328e+06	178513	614445	101254
74	63	0.505903	0.399976	0.0176392	0.0764817	0.774024	0.0464572	0.126773	0.052746	0.719464	0.216805	0.00187629	0.0618543		112538	1.03352e+06	597314	1.99366e+06		9136.7	57803.3	39227.5		116000	18558.8	1.0647e+06	170341	615753	98514.1		113072	18090.4	1.02408e+06	163842	580045	92801.3
75	64	0.502461	0.397254	0.0175192	0.0827653	0.770483	0.0462446	0.126193	0.0570795	0.715567	0.215631	0.00186613	0.0669361		105455	969811	559812	2.10195e+06		9314.23	58992.5	39981.8		108996	16930.4	1.00166e+06	155588	578563	89868		106245	16503.1	963451	149653	545012	84656.5
Subtotal																				143245	1.10767e+06	851036		1.26597e+07	7.8341e+06	1.26357e+08	6.49331e+07	6.92659e+07	2.88864e+07		1.2355e+07	7.67586e+06	1.22482e+08	6.32094e+07	6.68199e+07	2.79756e+07
															478256	2.62833e+06	245800
17	1	0.419529	0.567533	0.012292	0.000646656	0.81847	0.106731	0.074152	0.000646656	0.646682	0.352672	0	0.000646656		481166	2.50932e+06	359729	2167.84		309.267	1699.63	158.948		479711	479711	2.56883e+06	2.56883e+06	302765	302765		479711	479711	2.56883e+06	2.56883e+06	302765	302765
18	2	0.419506	0.567503	0.0122914	0.000699784	0.818427	0.106725	0.0741481	0.000699784	0.646647	0.352653	0	0.000699784		469660	2.45362e+06	424594	4512.27		336.712	1755.98	251.733		475413	461566	2.48147e+06	2.4092e+06	392161	380739		459249	445873	2.3971e+06	2.32728e+06	378828	367794
19	3	0.419482	0.56747	0.0122907	0.000757277	0.81838	0.106719	0.0741438	0.000757277	0.64661	0.352633	0	0.000757277		458862	2.42424e+06	462240	7047.54		355.663	1858.07	321.535		464261	437611	2.43893e+06	2.29892e+06	443417	417963		448476	422732	2.356e+06	2.22076e+06	428340	403752
20	2	0.419348	0.567289	0.0122868	0.00107613	0.818392	0.106721	0.0741449	0.000742156	0.646537	0.352593	0	0.000870312		451139	2.40727e+06	484238	9742.78		493.793	1799.16	402.293		455001	441748	2.41575e+06	2.34539e+06	473239	459455		439531	426729	2.33362e+06	2.26565e+06	457149	443834
21	3	0.419311	0.567239	0.0122857	0.00116454	0.818342	0.106714	0.0741404	0.00080313	0.646491	0.352568	0	0.000941816		446057	2.3966e+06	497073	12657.6		525.369	1933.35	456.063		448598	422847	2.40193e+06	2.26405e+06	490656	462490		433346	408470	2.32027e+06	2.18707e+06	473973	446765
22	4	0.419271	0.567184	0.0122845	0.00126021	0.818288	0.106707	0.0741355	0.000869113	0.64644	0.35254	0	0.00101919		442753	2.38934e+06	504481	15809.2		562.128	2082.91	506.614		444405	406694	2.39297e+06	2.18991e+06	500777	458282		429295	392866	2.31161e+06	2.11545e+06	483751	442700
23	5	0.399454	0.567425	0.0317566	0.00136375	0.855495	0.0415609	0.102004	0.000940518	0.776286	0.216903	0.00570798	0.00110293		279042	2.40472e+06	649404	19216.6		603.805	2247.22	556.406		360898	320653	2.39703e+06	2.12973e+06	576943	512606		348627	309751	2.31553e+06	2.05732e+06	557326	495177
24	6	0.39941	0.567361	0.0317531	0.00147579	0.855428	0.0415577	0.101996	0.00101779	0.776215	0.216884	0.00570747	0.00119354		215093	2.35623e+06	758210	22851		411.809	2447.5	775.091		247068	213123	2.38048e+06	2.05342e+06	703807	607110		238668	205877	2.29954e+06	1.9836e+06	679878	586469
25	7	0.399361	0.567293	0.0317492	0.00159704	0.855357	0.0415542	0.101988	0.00110141	0.776139	0.216862	0.00570691	0.0012916		188138	2.30187e+06	835612	26769		343.513	2595.17	979.305		201616	168850	2.32905e+06	1.95054e+06	796911	667400		194761	163109	2.24986e+06	1.88422e+06	769816	644709
26	8	0.399309	0.567218	0.031745	0.00172825	0.855279	0.0415504	0.101978	0.0011919	0.776057	0.216839	0.0057063	0.00139772		175537	2.25665e+06	889195	31005.7		325.15	2743.59	1167.95		181838	147851	2.27926e+06	1.85324e+06	862403	701213		175655	142824	2.20176e+06	1.79023e+06	833082	677372
27	9	0.399252	0.567137	0.0317405	0.00187024	0.855196	0.0415463	0.101968	0.00128982	0.775967	0.216814	0.00570564	0.00151255		168912	2.22222e+06	925665	35589.6		328.296	2910.67	1344.95		172225	135956	2.23943e+06	1.76783e+06	907430	716334		166369	131333	2.16329e+06	1.70772e+06	876577	691978
28	10	0.39919	0.56705	0.0317356	0.0020239	0.855105	0.0415419	0.101957	0.00139579	0.775871	0.216787	0.00570493	0.00163682		165024	2.19668e+06	950129	40548.4		341.861	3101.75	1515.14		166968	127967	2.20945e+06	1.69336e+06	937897	718820		161291	123616	2.13433e+06	1.63579e+06	906008	694380
29	11	0.399124	0.566956	0.0317304	0.00219017	0.855007	0.0415372	0.101946	0.00151047	0.775766	0.216758	0.00570416	0.0017713		162529	2.17769e+06	966257	45910.8		361.432	3318.02	1682.96		163777	121865	2.18719e+06	1.62747e+06	958193	712985		158208	117722	2.11282e+06	1.57214e+06	925614	688744
30	12	0.399052	0.566853	0.0317246	0.00237011	0.8549	0.041532	0.101933	0.00163456	0.775653	0.216727	0.00570333	0.00191682		160812	2.16325e+06	976615	51707.7		385.212	3559.57	1852.14		161671	116794	2.17047e+06	1.56799e+06	971436	701786		156174	112823	2.09667e+06	1.51468e+06	938407	677925
31	13	0.40281	0.588231	0.00639382	0.00256484	0.825936	0.02256	0.149735	0.00176885	0.835463	0.162462	0	0.0020743		113580	2.03997e+06	1.14087e+06	57972.5		412.457	3826.48	2025.8		137196	96226.5	2.10161e+06	1.47403e+06	1.05874e+06	742580		132531	92954.8	2.03015e+06	1.42391e+06	1.02274e+06	717332
32	14	0.402725	0.588107	0.00639246	0.00277556	0.825816	0.0225567	0.149713	0.00191418	0.835321	0.162435	0	0.00224472		91756.4	1.93675e+06	1.25913e+06	64753.5		315.248	3904.86	2560.93		102668	69912	1.98836e+06	1.35398e+06	1.2e+06	817140		99177.4	67535	1.92075e+06	1.30794e+06	1.1592e+06	789357
33	15	0.402633	0.587972	0.006391	0.00300359	0.825686	0.0225532	0.149689	0.00207144	0.835166	0.162405	0	0.00242915		80624.1	1.85759e+06	1.34208e+06	72099.6		275.599	4011.87	3058.6		86190.2	56981.9	1.89717e+06	1.25425e+06	1.3006e+06	859851		83259.8	55044.5	1.83266e+06	1.21161e+06	1.25638e+06	830616
34	16	0.402534	0.587827	0.00638942	0.00325036	0.825545	0.0225493	0.149664	0.00224163	0.834999	0.162372	0	0.00262872		74341.2	1.79883e+06	1.39916e+06	80053.6		262.058	4164.02	3527.94		77482.6	49733.2	1.82821e+06	1.17346e+06	1.37062e+06	879748		74848.2	48042.2	1.76605e+06	1.13356e+06	1.32402e+06	849837
35	17	0.402426	0.587669	0.00638771	0.00351741	0.825393	0.0225452	0.149636	0.0024258	0.834818	0.162337	0	0.00284469		70471.8	1.75556e+06	1.43769e+06	88658.9		261.488	4363.6	3980.18		72406.5	45121.3	1.7772e+06	1.10749e+06	1.41843e+06	883916		69651.4	43404.5	1.71498e+06	1.06872e+06	1.37604e+06	857500
36	18	0.402309	0.587499	0.00638586	0.00380639	0.825228	0.0225407	0.149606	0.0026251	0.834623	0.162299	0	0.0030784		67923	1.72348e+06	1.46302e+06	97961.4		268.243	4608.53	4425.79		69197.4	41865.6	1.73952e+06	1.05244e+06	1.45036e+06	877490		66564.4	40272.6	1.67862e+06	1.01559e+06	1.40701e+06	851266
37	19	0.402183	0.587314	0.00638385	0.00411911	0.82505	0.0225358	0.149574	0.00284077	0.834411	0.162258	0	0.00333132		66157.4	1.69923e+06	1.47898e+06	108011		279.783	4896	4873.79		67040.2	39379.1	1.71136e+06	1.00524e+06	1.471e+06	864059		64489.4	37880.7	1.65144e+06	970047	1.42704e+06	838237
38	20	0.402046	0.587115	0.00638168	0.00445753	0.824856	0.0225305	0.149539	0.00307416	0.834182	0.162213	0	0.00360501		64883	1.68038e+06	1.48826e+06	118861		294.899	5223.72	5331.75		65520.2	37365.3	1.68981e+06	963672	1.48362e+06	846090		63027.2	35943.5	1.63064e+06	929933	1.43929e+06	820805
39	21	0.401898	0.586899	0.00637933	0.00482375	0.824647	0.0225248	0.149501	0.00332673	0.833934	0.162165	0	0.00390119		63926.5	1.66514e+06	1.49275e+06	130571		312.979	5590.15	5806.01		64404.7	35659.3	1.67276e+06	926166	1.49051e+06	825257		61954.1	34302.5	1.61419e+06	893740	1.44596e+06	800594
40	22	0.401738	0.586665	0.00637679	0.00522006	0.824421	0.0225186	0.14946	0.00360004	0.833666	0.162113	0	0.00422171		63178.5	1.65228e+06	1.49373e+06	143201		333.701	5994.59	6301.94		63552.5	34162.6	1.65871e+06	891638	1.49324e+06	802689		61134.3	32862.7	1.60064e+06	860421	1.44861e+06	778701
41	23	0.456407	0.521637	0.0163074	0.00564893	0.826766	0.0201213	0.149216	0.00389582	0.807992	0.184653	0.00278721	0.00456855		66244.4	1.67482e+06	1.4545e+06	156819		356.891	6436.96	6824.19		64711.4	33772.4	1.66355e+06	868194	1.47412e+06	769330		62249.2	32487.4	1.60531e+06	837798	1.43006e+06	746338
42	24	0.456194	0.521393	0.0162997	0.00611304	0.826501	0.0201148	0.149168	0.00421589	0.807687	0.184583	0.00278616	0.0049439		67961.6	1.68726e+06	1.42569e+06	171475		404.954	7060.87	7190.89		67103	34000.5	1.68104e+06	851770	1.4401e+06	729684		64549.7	32706.8	1.62219e+06	821948	1.39706e+06	707878
43	25	0.455964	0.52113	0.0162915	0.00661527	0.826213	0.0201078	0.149117	0.00456226	0.807357	0.184508	0.00278502	0.00535008		68885.7	1.6925e+06	1.40375e+06	187250		449.584	7697.7	7627.55		68423.6	33659.9	1.68988e+06	831309	1.41472e+06	695948		65820.1	32379.1	1.63072e+06	802204	1.37244e+06	675150
44	26	0.455714	0.520845	0.0162826	0.00715877	0.825902	0.0201003	0.14906	0.00493708	0.807001	0.184426	0.00278379	0.00578963		69319.7	1.69261e+06	1.38623e+06	204227		493.137	8356.02	8127.17		69102.7	33003.8	1.69256e+06	808374	1.39499e+06	666255		66473.3	31748	1.6333e+06	780072	1.3533e+06	646344
45	27	0.455444	0.520536	0.016273	0.00774692	0.825566	0.0200921	0.149	0.0053427	0.806614	0.184338	0.00278246	0.00626529		69436.4	1.68898e+06	1.37148e+06	222492		537.014	9043.1	8685.15		69378	32170.2	1.69079e+06	784012	1.37886e+06	639368		66738.2	30946.2	1.6316e+06	756562	1.33765e+06	620261
46	28	0.455152	0.520202	0.0162625	0.00838339	0.825201	0.0200832	0.148934	0.00578165	0.806197	0.184242	0.00278102	0.00678003		69338.3	1.68255e+06	1.35836e+06	242138		582.112	9765.07	9298.69		69387.3	31237.4	1.68576e+06	758913	1.36492e+06	614472		66747.2	30048.8	1.62674e+06	732342	1.32413e+06	596108
47	29	0.454836	0.519841	0.0162512	0.00907215	0.824807	0.0200736	0.148863	0.00625666	0.805745	0.184139	0.00277946	0.00733707		69087.9	1.67395e+06	1.34609e+06	263260		629.048	10527.1	9966.37		69213.1	30251.4	1.67825e+06	733525	1.35222e+06	591025		66579.6	29100.4	1.61949e+06	707843	1.31181e+06	573362
48	30	0.454494	0.51945	0.016239	0.0098175	0.82438	0.0200632	0.148786	0.00677069	0.805255	0.184027	0.00277777	0.00793987		68724	1.66358e+06	1.33412e+06	285960		678.271	11333.8	10687.7		68906	29240	1.66876e+06	708134	1.34011e+06	568669		66284.1	28127.4	1.61034e+06	683342	1.30006e+06	551674
49	31	0.454124	0.519027	0.0162258	0.0106241	0.823919	0.020052	0.148702	0.00732696	0.804726	0.183906	0.00277594	0.00859219		68270.7	1.65168e+06	1.3221e+06	310342		730.13	12189	11463.1		68497.4	28220	1.65763e+06	682920	1.32811e+06	547164		65891	27146.2	1.59959e+06	659010	1.28842e+06	530812
50	32	0.453723	0.518569	0.0162115	0.0114969	0.823419	0.0200398	0.148612	0.00792892	0.804153	0.183775	0.00277397	0.00929811		67742.7	1.63839e+06	1.30973e+06	336516		784.904	13096	12293		68006.7	27201.8	1.64503e+06	657992	1.31592e+06	526349		65419.1	26166.8	1.58744e+06	634955	1.27659e+06	510619
51	33	0.550465	0.428995	0.00809798	0.0124415	0.817029	0.0309323	0.143458	0.00858035	0.802246	0.186207	0.00148491	0.010062		89914.1	1.61156e+06	1.28632e+06	364596		842.821	14058	13178.6		78828.4	30612	1.62498e+06	631038	1.29803e+06	504072		75829	29447.2	1.56808e+06	608945	1.25923e+06	489008
52	34	0.549895	0.428551	0.0080896	0.0134637	0.816448	0.0309103	0.143356	0.00928529	0.801576	0.186052	0.00148367	0.0108887		101166	1.59361e+06	1.26284e+06	394776		1210.57	14963.8	14006.3		95539.8	36021	1.60258e+06	604216	1.27458e+06	480549		91904.5	34650.4	1.54647e+06	583062	1.23649e+06	466188
53	35	0.549279	0.428071	0.00808053	0.0145698	0.815819	0.0308865	0.143246	0.0100482	0.800851	0.185884	0.00148233	0.0117833		106661	1.57814e+06	1.24044e+06	427143		1473.96	16012.8	14880.4		103913	38036.9	1.58588e+06	580502	1.25164e+06	458156		99959.4	36589.6	1.53035e+06	560178	1.21423e+06	444464
54	36	0.548612	0.427551	0.00807071	0.0157668	0.815139	0.0308607	0.143127	0.0108737	0.800066	0.185701	0.00148087	0.0127514		109055	1.56236e+06	1.21917e+06	461803		1681.71	17160.2	15817.3		107858	38330.9	1.57025e+06	558041	1.2298e+06	437052		103754	36872.5	1.51528e+06	538504	1.19305e+06	423991
55	37	0.54789	0.426988	0.00806009	0.0170622	0.814403	0.0308329	0.142997	0.011767	0.799217	0.185504	0.0014793	0.013799		109726	1.54512e+06	1.19867e+06	498871		1860.72	18384.4	16823.3		109390	37743.2	1.55374e+06	536090	1.20892e+06	417117		105228	36307.1	1.49934e+06	517321	1.17279e+06	404651
56	38	0.547108	0.426379	0.0080486	0.018464	0.813606	0.0308027	0.142857	0.0127338	0.798299	0.185291	0.0014776	0.0149327		109397	1.526e+06	1.17851e+06	538472		2025.98	19675.2	17899.4		109561	36701.1	1.53556e+06	514387	1.18859e+06	398158		105392	35304.7	1.4818e+06	496377	1.15307e+06	386259
57	39	0.546263	0.42572	0.00803616	0.019981	0.812744	0.0307701	0.142706	0.01378	0.797304	0.18506	0.00147576	0.0161595		108454	1.50492e+06	1.15828e+06	580730		2185.85	21028.3	19044.2		108925	35425.3	1.51546e+06	492868	1.1684e+06	379994		104781	34077.4	1.4624e+06	475612	1.13348e+06	368637
58	40	0.545348	0.425007	0.00802269	0.0216226	0.811811	0.0307347	0.142542	0.0149121	0.796228	0.184811	0.00147377	0.0174872		107105	1.48187e+06	1.13764e+06	625772		2345.05	22441.5	20255.1		107780	34031.8	1.49339e+06	471544	1.14796e+06	362473		103679	32736.9	1.44111e+06	455035	1.11366e+06	351641
59	41	0.544357	0.424235	0.00800813	0.023399	0.810801	0.0306965	0.142365	0.0161373	0.795064	0.18454	0.00147161	0.0189239		105466	1.45688e+06	1.11632e+06	673720		2506.16	23913.3	21528.6		106286	32582.6	1.46937e+06	450446	1.12698e+06	345484		102241	31342.8	1.41793e+06	434676	1.0933e+06	335159
60	42	0.543286	0.4234	0.00799236	0.0253215	0.809709	0.0306552	0.142173	0.0174631	0.793804	0.184248	0.00146928	0.0204786		103599	1.42998e+06	1.09411e+06	724693		2670.55	25441.6	22860.7		104533	31111.8	1.44343e+06	429605	1.10522e+06	328944		101894	30326.5	1.38837e+06	413216	1.04113e+06	309868
61	43	0.532789	0.421232	0.0185766	0.0274018	0.801682	0.0481172	0.131303	0.0188978	0.749905	0.225979	0.00195568	0.0221611		126143	1.43728e+06	1.01017e+06	778802		2838.8	27023.5	24246.8		114871	33193.1	1.43363e+06	414260	1.05214e+06	304025		111972	32355.3	1.37894e+06	398457	991125	286395
62	44	0.531556	0.420257	0.0185336	0.0296531	0.800413	0.0480411	0.131095	0.0204504	0.748508	0.225558	0.00195204	0.0239818		138072	1.43128e+06	946875	836161		3740.53	29392.9	24225.6		132108	37061.9	1.43428e+06	402376	978520	274517		128773	36126.4	1.37956e+06	387026	921776	258598
63	45	0.530221	0.419202	0.0184871	0.0320893	0.79904	0.0479587	0.13087	0.0221306	0.746997	0.225102	0.0019481	0.0259521		143696	1.41467e+06	897178	896840		4430.64	31675	24573.4		140884	38372.8	1.42298e+06	387578	922026	251134		137328	37404.3	1.36869e+06	372793	868558	236571
64	46	0.528777	0.41806	0.0184367	0.0347257	0.797555	0.0478695	0.130627	0.0239488	0.745362	0.22461	0.00194383	0.0280843		145447	1.38987e+06	856166	960906		4989.93	33879.7	25196.6		144571	38230.2	1.40227e+06	370814	876672	231826		140922	37265.3	1.34878e+06	356669	825833	218382
65	47	0.527214	0.416825	0.0183822	0.0375787	0.795947	0.047773	0.130364	0.0259163	0.743593	0.224076	0.00193922	0.0303916		144740	1.35873e+06	820501	1.02841e+06		5465.7	36020.3	26020.3		145093	37250.8	1.3743e+06	352833	838333	215231		141431	36310.6	1.32187e+06	339373	789718	202749
66	48	0.525523	0.415488	0.0183233	0.0406661	0.794207	0.0476686	0.130079	0.0280456	0.741678	0.223499	0.00193422	0.0328886		142420	1.32263e+06	787941	1.09939e+06		5886.01	38106.5	26985.1		143580	35788.6	1.34068e+06	334177	804221	200459		139956	34885.3	1.28954e+06	321429	757584	188834
67	49	0.523693	0.414041	0.0182595	0.0440071	0.792324	0.0475556	0.12977	0.0303497	0.739606	0.222875	0.00192882	0.0355906		139003	1.28254e+06	757005	1.17384e+06		6267.5	40141.6	28043.3		140712	34052	1.30259e+06	315224	772473	186938		137160	33192.5	1.25289e+06	303199	727677	176097
68	50	0.521712	0.412475	0.0181904	0.0476227	0.790287	0.0474333	0.129437	0.0328432	0.737363	0.222199	0.00192297	0.0385147		134810	1.23911e+06	726723	1.25174e+06		6619.69	42122.6	29155.8		136906	32166.2	1.26082e+06	296231	741864	174301		133451	31354.3	1.21273e+06	284930	698843	164193
69	51	0.519569	0.41078	0.0181157	0.0515353	0.788082	0.047301	0.129075	0.0355416	0.734936	0.221468	0.00191664	0.0416789		130047	1.19285e+06	696477	1.33302e+06		6947.47	44040	30289.1		132429	30207.9	1.21598e+06	277373	711600	162321		129086	29445.5	1.16959e+06	266792	670334	152908
70	52	0.51725	0.408946	0.0180348	0.0557693	0.785696	0.0471577	0.128685	0.0384616	0.73231	0.220677	0.00190979	0.0451032		124849	1.14409e+06	665883	1.41756e+06		7252.64	45878.7	31413.3		127448	28225.1	1.16847e+06	258773	681180	150856		124231	27512.7	1.12389e+06	248901	641678	142108
71	53	0.51474	0.406962	0.0179473	0.0603512	0.783114	0.0470028	0.128262	0.0416215	0.729469	0.21982	0.00190238	0.0488088		119307	1.09314e+06	634725	1.50522e+06		7534.78	47618.8	32501		122078	26248.3	1.11862e+06	240517	650304	139824		118997	25585.8	1.07594e+06	231341	612593	131715
72	54	0.512023	0.404814	0.0178526	0.0653095	0.78032	0.0468351	0.127804	0.045041	0.726393	0.218894	0.00189436	0.0528188		113488	1.04023e+06	602897	1.59577e+06		7791.88	49236.1	33525.4		116397	24298	1.06668e+06	222671	618811	129177		113459	23684.7	1.02599e+06	214176	582926	121686
73	55	0.509084	0.402491	0.0177501	0.0706752	0.777296	0.0466536	0.127309	0.0487415	0.723065	0.217891	0.00188568	0.0571583		107442	985611	570379	1.68895e+06		8020.75	50702.5	34460.6		110465	22387.9	1.01292e+06	205289	586638	118894		107677	21822.9	974280	197458	552619	111999
74	56	0.505903	0.399976	0.0176392	0.0764817	0.774024	0.0464572	0.126773	0.052746	0.719464	0.216805	0.00187629	0.0618543		101214	929522	537211	1.78444e+06		8217.36	51987.1	35280.4		104328	20528.4	957567	188418	553795	108969		101695	20010.2	921037	181230	521681	102650
75	57	0.502461	0.397254	0.0175192	0.0827653	0.770483	0.0462446	0.126193	0.0570795	0.715567	0.215631	0.00186613	0.0669361		94844.2	872228	503483	1.88183e+06		8377.03	53056.7	35958.8		98029.2	18727.1	900875	172100	520347	99405.1		95554.9	18254.4	866508	165534	490172	93640.6
Subtotal																				127531	990103	764197		8.85435e+06	5.62974e+06	1.01517e+08	5.73148e+07	6.01682e+07	2.94269e+07		8.57911e+06	5.4554e+06	9.80295e+07	5.54145e+07	5.79729e+07	2.84255e+07
SUM																				438363	3.39154e+06	2.60665e+06		3.91251e+07	2.40575e+07	3.89773e+08	2.0144e+08	2.1398e+08	9.10618e+07		3.81907e+07	2.35661e+07	3.77904e+08	1.96087e+08	2.06493e+08	8.82356e+07

## Sheet: Girl
		Transition probability													Health states						Deaths				Years of life lived							QALYs
		Underweight (UW)				Healthy weight (HW)				Overweight/obese (OW)
Age	Cycle	Alive to UW	Alive to HW	Alive to OW	Prob Death UW	Alive to HW	Alive to UW	Alive to OW	Prob death HW	Alive to OW	Alive to HW	Alive to UW	Prob death OW/OB		UW	HW	OW	Dead	Check sums		UW	HW	OW		UW	UW.disc	HW	HW.disc	OW	OW.dis		UW	UW.disc	HW	HW.disc	OW	OW.dis
															562934	2.96904e+06	445855		3.97783e+06
7	1	0.512445	0.474949	0.0124987	0.000106959	0.875406	0.0796915	0.0447952	0.000106959	0.595636	0.404257	0	0.000106959		525080	3.04672e+06	405602	425.465	3977832		60.2109	317.566	47.6882		544007	544007	3.00788e+06	3.00788e+06	425728	425728		544007	544007	3.00788e+06	3.00788e+06	425728	425728
8	2	0.51244	0.474945	0.0124985	0.000116156	0.875398	0.0796907	0.0447948	0.000116156	0.595631	0.404253	0	0.000116156		511868	3.08045e+06	384629	887.466	3.97783e+06		60.9914	353.896	47.1132		518474	503373	3.06359e+06	2.97435e+06	395116	383607		518474	503373	3.06359e+06	2.97435e+06	395116	383607
9	3	0.548331	0.446144	0.00539932	0.000126144	0.867191	0.0832895	0.0493938	0.000126144	0.550631	0.449243	0	0.000126144		537242	3.07249e+06	366707	1389.13	3977832		64.5693	388.581	48.5188		524555	494443	3.07647e+06	2.89987e+06	375668	354103		524555	494443	3.07647e+06	2.89987e+06	375668	354103
10	4	0.548325	0.446139	0.00539926	0.000136991	0.867181	0.0832886	0.0493932	0.000136991	0.550625	0.449238	0	0.000136991		550487	3.06883e+06	356579	1933.87	3977832		73.5975	420.905	50.2357		543864	497713	3.07066e+06	2.81009e+06	361643	330955		543864	497713	3.07066e+06	2.81009e+06	361643	330955
11	5	0.548318	0.446134	0.0053992	0.000148771	0.867171	0.0832876	0.0493927	0.000148771	0.550618	0.449233	0	0.000148771		557438	3.06698e+06	350889	2525.37	3977832		81.8965	456.553	53.0486		553962	492188	3.06791e+06	2.72579e+06	353734	314288		553962	492188	3.06791e+06	2.72579e+06	353734	314288
12	6	0.548311	0.446128	0.00539913	0.000161564	0.86716	0.0832865	0.049392	0.000161564	0.550611	0.449227	0	0.000161564		561088	3.06588e+06	347697	3167.64	3.97783e+06		90.0617	495.512	56.6909		559263	482425	3.06643e+06	2.64513e+06	349293	301303		559263	482425	3.06643e+06	2.64513e+06	349293	301303
13	7	0.403929	0.595895	0	0.000175456	0.956511	0.024364	0.0189497	0.000175456	0.540705	0.459119	0	0.000175456		301337	3.42653e+06	246099	3865.02	3.97783e+06		98.4463	537.928	61.0057		431212	361133	3.24621e+06	2.71865e+06	296898	248648		431212	361133	3.24621e+06	2.71865e+06	296898	248648
14	8	0.403923	0.595886	0	0.000190544	0.956496	0.0243636	0.0189495	0.000190544	0.540697	0.459113	0	0.000190544		205199	3.57001e+06	197996	4622.23	3.97783e+06		57.4177	652.903	46.8926		253268	205930	3.49827e+06	2.84442e+06	222048	180545		253268	205930	3.49827e+06	2.84442e+06	222048	180545
15	9	0.403916	0.595877	0	0.000206928	0.956481	0.0243632	0.0189491	0.000206928	0.540688	0.459105	0	0.000206928		169860	3.62782e+06	174703	5444.4	3.97783e+06		42.4615	738.736	40.9709		187530	148038	3.59892e+06	2.84102e+06	186349	147106		187530	148038	3.59892e+06	2.84102e+06	186349	147106
16	10	0.628459	0.371317	0	0.000224722	0.765828	0.201955	0.0319928	0.000224722	0.333225	0.66655	0	0.000224722		839406	2.95781e+06	174280	6337.08	3.97783e+06		38.1713	815.25	39.2595		504633	386759	3.29282e+06	2.52367e+06	174491	133733		504633	386759	3.29282e+06	2.52367e+06	174491	133733
17	11	0.628447	0.371309	0	0.000244045	0.765813	0.201951	0.0319922	0.000244045	0.333219	0.666537	0	0.000244045		1.12485e+06	2.69297e+06	152700	7306.3	3.97783e+06		204.853	721.838	42.5321		982130	730797	2.82539e+06	2.10236e+06	163490	121652		982130	730797	2.82539e+06	2.10236e+06	163490	121652
18	12	0.628433	0.371302	0	0.00026503	0.765797	0.201946	0.0319915	0.00026503	0.333212	0.666523	0	0.00026503		1.25073e+06	2.58171e+06	137034	8358.61	3.97783e+06		298.12	713.719	40.4701		1.18779e+06	858087	2.63734e+06	1.90527e+06	144867	104655		1.13315e+06	818615	2.51602e+06	1.81763e+06	138203	99840.8
19	13	0.628419	0.371293	0	0.00028782	0.76578	0.201942	0.0319908	0.00028782	0.333204	0.666508	0	0.00028782		1.30734e+06	2.53274e+06	128251	9501.1	3.97783e+06		359.985	743.066	39.441		1.27904e+06	897090	2.55722e+06	1.79359e+06	132642	93032.7		1.2202e+06	855823	2.43959e+06	1.71108e+06	126541	88753.2
20	14	0.628353	0.371254	0	0.000393257	0.765783	0.201943	0.0319909	0.000282919	0.33319	0.66648	0	0.000329254		1.33294e+06	2.51036e+06	123757	10774	3.97783e+06		514.12	716.56	42.2272		1.32014e+06	898950	2.52155e+06	1.71705e+06	126004	85802.5		1.25941e+06	857599	2.40556e+06	1.63807e+06	120208	81855.6
21	15	0.628332	0.371241	0	0.000427072	0.765765	0.201938	0.0319902	0.000307246	0.333181	0.666462	0	0.000357566		1.34446e+06	2.49967e+06	121540	12158.8	3.97783e+06		569.261	771.3	44.2513		1.3387e+06	885040	2.50502e+06	1.65611e+06	122649	81085.1		1.27712e+06	844328	2.38978e+06	1.57993e+06	117007	77355.2
22	16	0.628308	0.371228	0	0.000463796	0.765744	0.201933	0.0319893	0.000333666	0.333171	0.666441	0	0.000388313		1.3495e+06	2.49421e+06	120456	13663.6	3977832		623.557	834.054	47.1957		1.34698e+06	864578	2.49694e+06	1.60269e+06	120998	77664.2		1.28502e+06	824807	2.38208e+06	1.52897e+06	115432	74091.7
23	17	0.37681	0.618688	0.00399799	0.000503677	0.851191	0.0642767	0.0841695	0.000362358	0.576157	0.423421	0	0.000421703		668826	3.00897e+06	284733	15297.9	3977832		679.714	903.795	50.7968		1.00916e+06	628878	2.75159e+06	1.7147e+06	202595	126250		962743	599950	2.62502e+06	1.63582e+06	193275	120443
24	18	0.376794	0.618661	0.00399781	0.000546987	0.851165	0.0642747	0.0841669	0.000393516	0.576136	0.423406	0	0.000457965		445410	3.09547e+06	419975	16978.3	3977832		365.839	1184.08	130.398		557118	337066	3.05222e+06	1.84664e+06	352354	213180		531491	321561	2.91182e+06	1.7617e+06	336146	203374
25	19	0.376776	0.618632	0.00399762	0.000594022	0.851136	0.0642725	0.084164	0.000427354	0.576113	0.423389	0	0.000497345		366774	3.08802e+06	504261	18774.6	3.97783e+06		264.584	1322.86	208.872		406092	238536	3.09175e+06	1.81607e+06	462118	271446		390254	229233	2.97117e+06	1.74525e+06	444095	260859
26	20	0.376757	0.618601	0.00399742	0.000645101	0.851105	0.0642702	0.0841609	0.000464102	0.576089	0.423371	0	0.000540111		336652	3.06861e+06	551856	20716.7	3.97783e+06		236.606	1433.16	272.357		351713	200577	3.07832e+06	1.75552e+06	528058	301144		337996	192754	2.95826e+06	1.68705e+06	507464	289400
27	21	0.376736	0.618566	0.0039972	0.000700572	0.851071	0.0642676	0.0841576	0.000504009	0.576062	0.423352	0	0.000586554		324041	3.05347e+06	577495	22822.8	3.97783e+06		235.849	1546.61	323.693		330347	182905	3.06104e+06	1.69482e+06	564676	312647		317463	175772	2.94166e+06	1.62873e+06	542653	300454
28	22	0.376713	0.618529	0.00399696	0.000760814	0.851034	0.0642648	0.0841539	0.000547348	0.576033	0.42333	0	0.000636991		318301	3.04351e+06	590913	25108.5	3.97783e+06		246.535	1671.31	367.859		321171	172645	3.04849e+06	1.63871e+06	584204	314039		308645	165912	2.9296e+06	1.5748e+06	561420	301791
29	23	0.376689	0.618489	0.0039967	0.000826235	0.850994	0.0642618	0.08415	0.000594414	0.576001	0.423307	0	0.000691765		315482	3.03701e+06	597750	27589.4	3.97783e+06		262.992	1809.1	408.773		316892	165383	3.04026e+06	1.58669e+06	594332	310177		304533	158933	2.92169e+06	1.52481e+06	571153	298080
30	24	0.376662	0.618445	0.00399641	0.000897282	0.85095	0.0642585	0.0841456	0.000645526	0.575967	0.423282	0	0.000751249		313984	3.03247e+06	601096	30282	3977832		283.076	1960.47	449.059		314733	159472	3.03474e+06	1.53768e+06	599423	303723		302458	153253	2.91639e+06	1.47771e+06	576046	291878
31	25	0.442968	0.556058	0	0.000974438	0.842309	0.027081	0.129909	0.000701034	0.789038	0.208163	0.00198251	0.000815848		222399	2.854e+06	868233	33204.2	3.97783e+06		305.957	2125.87	490.403		268191	131932	2.94323e+06	1.44788e+06	734665	361406		257732	126787	2.82845e+06	1.39141e+06	706013	347311
32	26	0.442931	0.556011	0	0.00105823	0.842258	0.0270794	0.129901	0.000761315	0.788983	0.208149	0.00198237	0.000886001		177513	2.70818e+06	1.05576e+06	36381.6	3.97783e+06		235.349	2172.79	769.255		199956	95500	2.78109e+06	1.32826e+06	961995	459454		192157	91775.5	2.67263e+06	1.27646e+06	924477	441536
33	27	0.44289	0.55596	0	0.00114922	0.842203	0.0270776	0.129893	0.00082678	0.788923	0.208133	0.00198222	0.000962187		154042	2.59927e+06	1.18468e+06	39840.5	3.97783e+06		204.002	2239.07	1015.84		165778	76870.2	2.65372e+06	1.23052e+06	1.12022e+06	519440		159312	73872.3	2.55023e+06	1.18253e+06	1.07653e+06	499182
34	28	0.442847	0.555905	0	0.00124804	0.842143	0.0270757	0.129883	0.000897873	0.788857	0.208116	0.00198205	0.00104492		140942	2.52114e+06	1.27215e+06	43604.5	3.97783e+06		192.252	2333.81	1237.9		147492	66399.4	2.5602e+06	1.15257e+06	1.22842e+06	553019		141740	63809.8	2.46035e+06	1.10762e+06	1.18051e+06	531451
35	29	0.442799	0.555846	0	0.00135536	0.842078	0.0270736	0.129873	0.00097508	0.788786	0.208097	0.00198188	0.00113478		133186	2.46607e+06	1.33088e+06	47697.5	3.97783e+06		191.027	2458.31	1443.6		137064	59907.6	2.4936e+06	1.0899e+06	1.30151e+06	568862		128347	56097.5	2.39499e+06	1.0468e+06	1.2199e+06	533192
36	30	0.442747	0.555781	0	0.00147191	0.842007	0.0270713	0.129862	0.00105893	0.788709	0.208077	0.00198168	0.00123235		128365	2.42739e+06	1.36993e+06	52145	3.97783e+06		196.038	2611.38	1640.12		130776	55494.2	2.44673e+06	1.03826e+06	1.3504e+06	573039		122458	51964.8	2.34998e+06	997204	1.26573e+06	537107
37	31	0.442691	0.55571	0	0.00159847	0.841931	0.0270688	0.129851	0.00114998	0.788626	0.208055	0.00198147	0.00133832		125247	2.40005e+06	1.39556e+06	56975	3.97783e+06		205.188	2791.46	1833.4		126806	52242.4	2.41372e+06	994422	1.38274e+06	569672		118741	48919.8	2.31827e+06	955098	1.29604e+06	533951
38	32	0.44263	0.555634	0	0.00173592	0.841847	0.0270662	0.129838	0.00124887	0.788535	0.208031	0.00198124	0.0014534		123163	2.38039e+06	1.41206e+06	62218.1	3.97783e+06		217.42	2997.34	2028.31		124205	49680.5	2.39022e+06	956057	1.40381e+06	561506		116306	46520.8	2.2957e+06	918250	1.31579e+06	526298
39	33	0.442564	0.555551	0	0.00188519	0.841757	0.0270632	0.129824	0.00135625	0.788436	0.208005	0.001981	0.00157838		121726	2.36585e+06	1.42235e+06	67907.5	3.97783e+06		232.187	3228.41	2228.77		122445	47549.8	2.37312e+06	921569	1.41721e+06	550354		114657	44525.6	2.27927e+06	885126	1.32834e+06	515845
40	34	0.442492	0.55546	0	0.0020473	0.841659	0.0270601	0.129809	0.00147288	0.788329	0.207976	0.00198073	0.0017141		120700	2.35466e+06	1.42839e+06	74079.3	3.97783e+06		249.209	3484.6	2438.05		121213	45700.5	2.36026e+06	889878	1.42537e+06	537402		113504	42793.9	2.26692e+06	854688	1.33599e+06	503705
41	35	0.451394	0.5385	0.00788244	0.00222334	0.810502	0.0238618	0.164037	0.00159953	0.831549	0.166589	0	0.00186149		110670	2.21141e+06	1.57498e+06	80773	3.97783e+06		268.358	3766.35	2658.94		115685	42345.9	2.28304e+06	835694	1.50168e+06	549684		108327	39652.7	2.19275e+06	802647	1.40752e+06	515216
42	36	0.451308	0.538397	0.00788093	0.00241453	0.81039	0.0238585	0.164015	0.00173707	0.831416	0.166563	0	0.00202156		102707	2.11402e+06	1.67304e+06	88065.5	3.97783e+06		267.215	3841.37	3183.92		106688	37915.3	2.16272e+06	768593	1.62401e+06	577146		99903	35503.9	2.07719e+06	738199	1.52218e+06	540956
43	37	0.451214	0.538285	0.00787929	0.00262215	0.810269	0.0238549	0.16399	0.00188644	0.831271	0.166534	0	0.00219539		96772.6	2.04683e+06	1.73824e+06	95995.7	3.97783e+06		269.313	3987.97	3672.97		99739.8	34413.5	2.08042e+06	717814	1.70564e+06	588500		93396.4	32224.8	1.99815e+06	689428	1.59869e+06	551599
44	38	0.451112	0.538163	0.0078775	0.00284762	0.810137	0.023851	0.163963	0.00204865	0.831114	0.166502	0	0.00238417		92474.2	1.99971e+06	1.78104e+06	104609	3.97783e+06		275.572	4193.23	4144.25		94623.4	31697.2	2.02327e+06	677761	1.75964e+06	589449		88605.4	29681.3	1.94326e+06	650959	1.6493e+06	552488
45	39	0.451001	0.538031	0.00787557	0.00309248	0.809994	0.0238468	0.163934	0.00222481	0.830943	0.166468	0	0.00258918		89392.7	1.96599e+06	1.80849e+06	113955	3.97783e+06		285.975	4448.97	4611.43		90933.5	29573.9	1.98285e+06	644875	1.79477e+06	583705		85150.1	27693	1.90444e+06	619374	1.68223e+06	547104
46	40	0.450881	0.537887	0.00787347	0.0033584	0.809839	0.0238423	0.163903	0.00241612	0.830757	0.166431	0	0.00281182		87179.1	1.94121e+06	1.82535e+06	124091	3.97783e+06		300.217	4750.07	5085.15		88285.9	27876.6	1.9536e+06	616856	1.81692e+06	573700		82670.9	26103.6	1.87635e+06	592463	1.70299e+06	537727
47	41	0.45075	0.537732	0.00787119	0.00364719	0.80967	0.0238373	0.163869	0.00262388	0.830556	0.16639	0	0.00305361		85569.1	1.92234e+06	1.83485e+06	135076	3.97783e+06		317.959	5093.49	5573.91		86374.1	26478.6	1.93177e+06	592198	1.8301e+06	561030		80880.7	24794.5	1.85538e+06	568780	1.71535e+06	525851
48	42	0.450608	0.537562	0.00786871	0.0039608	0.809487	0.0238319	0.163832	0.0028495	0.830337	0.166347	0	0.00331618		84371.1	1.90733e+06	1.83916e+06	146977	3.97783e+06		338.923	5477.7	6084.69		84970.1	25289.5	1.91483e+06	569908	1.837e+06	546743		79566	23681.1	1.83911e+06	547371	1.72182e+06	512460
49	43	0.450454	0.537379	0.00786602	0.00430139	0.809288	0.023826	0.163792	0.00309452	0.8301	0.166299	0	0.00360133		83449.4	1.89477e+06	1.83975e+06	159866	3.97783e+06		362.913	5902.27	6623.42		83910.2	24246.6	1.90105e+06	549325	1.83945e+06	531527		78573.6	22704.6	1.82587e+06	527602	1.72411e+06	498198
50	44	0.450287	0.537179	0.0078631	0.00467126	0.809072	0.0238197	0.163748	0.00336062	0.829842	0.166247	0	0.00391101		82708.9	1.88368e+06	1.83762e+06	173819	3.97783e+06		389.813	6367.58	7195.28		83079.1	23307.3	1.88922e+06	530008	1.83869e+06	515831		77795.3	21824.9	1.81452e+06	509049	1.72339e+06	483486
51	45	0.537758	0.436972	0.020197	0.00507293	0.809435	0.0331785	0.153737	0.00364959	0.778778	0.213788	0.00318641	0.00424731		112830	1.95372e+06	1.72236e+06	188918	3.97783e+06		419.576	6874.67	7804.95		97769.7	26629.7	1.9187e+06	522600	1.77999e+06	484820		91551.5	24936	1.84283e+06	501934	1.66838e+06	454420
52	46	0.537522	0.43678	0.0201882	0.00550915	0.80918	0.033168	0.153688	0.00396341	0.778493	0.21371	0.00318524	0.00461253		130936	1.99828e+06	1.64339e+06	205227	3.97783e+06		621.599	7743.41	7944.45		121883	32230.6	1.976e+06	522531	1.68288e+06	445017		114132	30180.8	1.89786e+06	501868	1.57735e+06	417113
53	47	0.537266	0.436572	0.0201785	0.00598287	0.808903	0.0331567	0.153636	0.00430422	0.778182	0.213625	0.00318397	0.00500915		141836	2.02465e+06	1.58851e+06	222844	3.97783e+06		783.374	8601.04	8231.99		136386	35015.3	2.01146e+06	516416	1.61595e+06	414873		127712	32788.4	1.93192e+06	495995	1.51462e+06	388858
54	48	0.536988	0.436346	0.0201681	0.00649733	0.808603	0.0331443	0.153579	0.00467434	0.777845	0.213532	0.00318259	0.00543988		148326	2.03822e+06	1.54941e+06	241870	3.97783e+06		921.557	9463.88	8641.29		145081	36162.7	2.03143e+06	506353	1.56896e+06	391077		135854	33862.8	1.9511e+06	486329	1.47058e+06	366555
55	49	0.536686	0.436101	0.0201568	0.00705602	0.808276	0.033131	0.153517	0.00507628	0.77748	0.213432	0.0031811	0.00590765		152061	2.04282e+06	1.52053e+06	262417	3.97783e+06		1046.59	10346.6	9153.41		150193	36346.6	2.04052e+06	493804	1.53497e+06	371461		140641	34035	1.95983e+06	474277	1.43872e+06	348169
56	50	0.536358	0.435835	0.0201444	0.00766276	0.807921	0.0331164	0.153449	0.00551278	0.777082	0.213323	0.00317947	0.00641564		154045	2.04108e+06	1.49811e+06	284599	3.97783e+06		1165.21	11261.6	9755.17		153053	35959.9	2.04195e+06	479757	1.50932e+06	354615		143319	33672.8	1.9612e+06	460785	1.41468e+06	332379
57	51	0.536002	0.435545	0.0201311	0.00832167	0.807536	0.0331006	0.153376	0.00598681	0.776651	0.213204	0.0031777	0.00696731		154890	2.03474e+06	1.47966e+06	308538	3.97783e+06		1281.91	12219.6	10437.8		154467	35235.1	2.03791e+06	464862	1.48889e+06	339625		144643	32994.2	1.95732e+06	446479	1.39553e+06	318330
58	52	0.535615	0.435231	0.0201165	0.00903724	0.807118	0.0330835	0.153297	0.00650161	0.776182	0.213075	0.00317579	0.00756642		154977	2.02497e+06	1.46352e+06	334363	3.97783e+06		1399.78	13229.1	11195.8		154933	34312	2.02986e+06	449538	1.47159e+06	325904		145080	32129.8	1.94959e+06	431761	1.37932e+06	305468
59	53	0.535195	0.43489	0.0201008	0.00981434	0.806664	0.0330649	0.153211	0.00706067	0.775673	0.212936	0.00317371	0.00821705		154543	2.0125e+06	1.44858e+06	362207	3.97783e+06		1521	14297.6	12025.8		154760	33275.4	2.01874e+06	434054	1.45605e+06	313069		144917	31159.1	1.93891e+06	416890	1.36475e+06	293439
60	54	0.534739	0.434519	0.0200836	0.0106583	0.806171	0.0330447	0.153117	0.00766781	0.775121	0.212784	0.00317144	0.00892362		153737	1.99781e+06	1.43407e+06	392213	3.97783e+06		1647.16	15431.5	12926.6		154140	32176.8	2.00516e+06	418577	1.44133e+06	300877		145900	30456.8	1.88153e+06	392770	1.29871e+06	271106
61	55	0.570954	0.405193	0.0122786	0.0115747	0.773269	0.0514388	0.166965	0.00832716	0.785625	0.201674	0.00301006	0.00969095		194858	1.89635e+06	1.4621e+06	424526	3.97783e+06		1779.46	16636.1	13897.5		174297	35324.9	1.94708e+06	394615	1.44809e+06	293484		164980	33436.6	1.82703e+06	370285	1.3048e+06	264444
62	56	0.570379	0.404785	0.0122662	0.01257	0.77271	0.0514017	0.166845	0.0090432	0.784964	0.201504	0.00300753	0.0105243		213016	1.83882e+06	1.46648e+06	459512	3.97783e+06		2449.37	17149.1	15387.5		203937	40128.1	1.86759e+06	367480	1.46429e+06	288124		193036	37983.1	1.75244e+06	344823	1.3194e+06	259614
63	57	0.569754	0.404342	0.0122528	0.0136509	0.772104	0.0513613	0.166714	0.00982081	0.784246	0.20132	0.00300477	0.0114292		220218	1.80113e+06	1.45925e+06	497239	3977832		2907.86	18058.7	16760.7		216617	41381.6	1.81998e+06	347681	1.46286e+06	279460		205037	39169.6	1.70777e+06	326245	1.31812e+06	251808
64	58	0.569076	0.403861	0.0122382	0.0148247	0.771446	0.0513175	0.166572	0.0106653	0.783466	0.20112	0.00300179	0.012412		222130	1.77189e+06	1.44598e+06	537825	3977832		3264.67	19209.5	18112.2		221174	41021.6	1.78651e+06	331347	1.45262e+06	269420		209351	38828.8	1.67636e+06	310918	1.30888e+06	242761
65	59	0.56834	0.403338	0.0122224	0.0160995	0.77073	0.05127	0.166417	0.0115824	0.78262	0.200902	0.00299854	0.0134793		221426	1.74575e+06	1.42924e+06	581415	3977832		3576.19	20522.7	19490.9		221778	39935.6	1.75882e+06	316710	1.43761e+06	258871		209923	37800.8	1.65038e+06	297184	1.29536e+06	233256
66	60	0.56754	0.402771	0.0122052	0.0174839	0.769954	0.0512183	0.16625	0.0125783	0.7817	0.200666	0.00299502	0.0146384		219363	1.72013e+06	1.41017e+06	628167	3977832		3871.39	21958.6	20921.8		220395	38530.5	1.73294e+06	302961	1.41971e+06	248201		208614	36470.9	1.62609e+06	284282	1.27923e+06	223642
67	61	0.566672	0.402154	0.0121865	0.0189873	0.76911	0.0511622	0.166067	0.0136599	0.780702	0.20041	0.00299119	0.0158971		216531	1.6938e+06	1.38926e+06	678246	3977832		4165.11	23496.8	22417.7		217947	36992.8	1.70696e+06	289728	1.39971e+06	237578		206297	35015.3	1.60172e+06	271865	1.26121e+06	214070
68	62	0.565729	0.401485	0.0121662	0.02062	0.768195	0.0511013	0.16587	0.0148345	0.779617	0.200132	0.00298704	0.0172641		213203	1.66614e+06	1.36667e+06	731822	3.97783e+06		4464.86	25126.7	23984.2		214867	35407.8	1.67997e+06	276841	1.37796e+06	227074		203381	33515	1.57639e+06	259772	1.24162e+06	204605
69	63	0.564705	0.400758	0.0121442	0.0223931	0.7672	0.0510351	0.165655	0.0161101	0.77844	0.199829	0.00298253	0.0187486		209504	1.6368e+06	1.34246e+06	789061	3977832		4774.26	26841.6	25623.2		211353	33814.4	1.65147e+06	264218	1.35457e+06	216717		200056	32006.8	1.54965e+06	247928	1.22053e+06	195273
70	64	0.563592	0.399969	0.0121203	0.0243186	0.76612	0.0509632	0.165422	0.0174954	0.777161	0.199501	0.00297763	0.0203607		205489	1.6056e+06	1.31661e+06	850126	3977832		5094.85	28636.5	27333.6		207497	32230.4	1.6212e+06	251821	1.32954e+06	206517		196405	30507.5	1.52125e+06	236295	1.19798e+06	186082
71	65	0.562384	0.399112	0.0120943	0.0264097	0.764947	0.0508852	0.165168	0.0189998	0.775772	0.199144	0.00297231	0.0221115		201179	1.57241e+06	1.28907e+06	915172	3.97783e+06		5426.91	30506.2	29112.3		203334	30663.9	1.58901e+06	239631	1.30284e+06	196476		192465	29024.8	1.49104e+06	224857	1.17393e+06	177035
72	66	0.561073	0.398181	0.0120661	0.0286807	0.763673	0.0508005	0.164893	0.0206336	0.774263	0.198757	0.00296653	0.0240129		196579	1.53712e+06	1.25979e+06	984340	3977832		5769.94	32444.5	30954.3		198879	29118.5	1.55477e+06	227639	1.27443e+06	186593		188248	27562	1.45891e+06	213604	1.14833e+06	168130
73	67	0.559648	0.39717	0.0120354	0.0311469	0.762289	0.0507084	0.164595	0.0224078	0.772625	0.198337	0.00296025	0.0260777		191690	1.49967e+06	1.22871e+06	1.05776e+06	3977832		6122.83	34443.6	32852.4		194134	27596	1.5184e+06	215838	1.24425e+06	176869		183757	26120.8	1.42478e+06	202531	1.12113e+06	159368
74	68	0.558101	0.396072	0.0120022	0.0338251	0.760787	0.0506085	0.16427	0.0243346	0.770846	0.19788	0.00295343	0.0283201		186507	1.45999e+06	1.1958e+06	1.13553e+06	3.97783e+06		6483.93	36494	34797.2		189098	26097.2	1.47983e+06	204229	1.21226e+06	167302		178990	24702.2	1.38859e+06	191638	1.0923e+06	150747
75	69	0.556421	0.394879	0.011966	0.0367337	0.759155	0.0505	0.163918	0.0264271	0.768914	0.197384	0.00294603	0.0307553		181029	1.41804e+06	1.16102e+06	1.21775e+06	3.97783e+06		6851.1	38583.4	36777.2		183768	24622.9	1.43901e+06	192812	1.17841e+06	157894		173945	23306.7	1.35029e+06	180924	1.06181e+06	142270
Subtotal																					88928.3	595359	533459		2.26627e+07	1.31706e+07	1.62495e+08	7.89432e+07	7.36227e+07	2.35599e+07		2.18214e+07	1.27779e+07	1.56742e+08	7.68381e+07	6.86183e+07	2.22334e+07
															597081	2.57311e+06	312616		3482807
12	1	0.548311	0.446128	0.00539913	0.000161564	0.86716	0.0832865	0.049392	0.000161564	0.550611	0.449227	0	0.000161564		541692	2.63811e+06	302444	562.695	3.48281e+06		96.4666	415.721	50.5073		569387	569387	2.60561e+06	2.60561e+06	307530	307530		569387	569387	2.60561e+06	2.60561e+06	307530	307530
13	2	0.403929	0.595895	0	0.000175456	0.956511	0.024364	0.0189497	0.000175456	0.540705	0.459119	0	0.000175456		283080	2.98503e+06	213525	1173.68	3.48281e+06		95.0432	462.873	53.0658		412386	400375	2.81157e+06	2.72968e+06	257985	250470		412386	400375	2.81157e+06	2.72968e+06	257985	250470
14	3	0.403923	0.595886	0	0.000190544	0.956496	0.0243636	0.0189495	0.000190544	0.540697	0.459113	0	0.000190544		187068	3.12188e+06	172017	1837.08	3.48281e+06		53.939	568.778	40.6857		235074	221580	3.05346e+06	2.87818e+06	192771	181705		235074	221580	3.05346e+06	2.87818e+06	192771	181705
15	4	0.403916	0.595877	0	0.000206928	0.956481	0.0243632	0.0189491	0.000206928	0.540688	0.459105	0	0.000206928		151619	3.17647e+06	152165	2557.39	3.48281e+06		38.7097	646.006	35.5951		169344	154974	3.14918e+06	2.88194e+06	162091	148336		169344	154974	3.14918e+06	2.88194e+06	162091	148336
16	5	0.628459	0.371317	0	0.000224722	0.765828	0.201955	0.0319928	0.000224722	0.333225	0.66655	0	0.000224722		736788	2.59035e+06	152329	3339.48	3.48281e+06		34.0721	713.82	34.1946		444204	394669	2.88341e+06	2.56187e+06	152247	135269		444204	394669	2.88341e+06	2.56187e+06	152247	135269
17	6	0.628447	0.371309	0	0.000244045	0.765813	0.201951	0.0319922	0.000244045	0.333219	0.666537	0	0.000244045		986155	2.35883e+06	133630	4188.62	3.48281e+06		179.809	632.162	37.1752		861472	743113	2.47459e+06	2.1346e+06	142979	123335		861472	743113	2.47459e+06	2.1346e+06	142979	123335
18	7	0.628433	0.371302	0	0.00026503	0.765797	0.201946	0.0319915	0.00026503	0.333212	0.666523	0	0.00026503		1.09609e+06	2.26162e+06	119990	5110.56	3.48281e+06		261.361	625.162	35.4159		1.04112e+06	871924	2.31022e+06	1.93478e+06	126810	106201		993231	831816	2.20395e+06	1.84578e+06	120977	101316
19	8	0.628419	0.371293	0	0.00028782	0.76578	0.201942	0.0319908	0.00028782	0.333204	0.666508	0	0.00028782		1.14552e+06	2.21884e+06	112332	6111.51	3.48281e+06		315.476	650.937	34.5354		1.12081e+06	911317	2.24023e+06	1.82151e+06	116161	94449.4		1.06925e+06	869397	2.13718e+06	1.73772e+06	110817	90104.7
20	9	0.628353	0.371254	0	0.000393257	0.765783	0.201943	0.0319909	0.000282919	0.33319	0.66648	0	0.000329254		1.16787e+06	2.1993e+06	108411	7226.73	3.48281e+06		450.483	627.752	36.9858		1.15669e+06	913105	2.20907e+06	1.74386e+06	110371	87128.2		1.10349e+06	871103	2.10745e+06	1.66364e+06	105294	83120.3
21	10	0.628332	0.371241	0	0.000427072	0.765765	0.201938	0.0319902	0.000307246	0.333181	0.666462	0	0.000357566		1.17793e+06	2.18996e+06	106476	8439.99	3.48281e+06		498.765	675.727	38.7641		1.1729e+06	898931	2.19463e+06	1.682e+06	107444	82346.6		1.11895e+06	857580	2.09368e+06	1.60463e+06	102501	78558.6
22	11	0.628308	0.371228	0	0.000463796	0.765744	0.201933	0.0319893	0.000333666	0.333171	0.666441	0	0.000388313		1.18233e+06	2.18519e+06	105530	9758.37	3.48281e+06		546.32	730.715	41.3461		1.18013e+06	878128	2.18757e+06	1.62776e+06	106003	78876.4		1.12584e+06	837734	2.08695e+06	1.55288e+06	101127	75248
23	12	0.37681	0.618688	0.00399799	0.000503677	0.851191	0.0642767	0.0841695	0.000362358	0.576157	0.423421	0	0.000421703		585970	2.63619e+06	249455	11190.2	3482807		595.512	791.82	44.5024		884149	638728	2.41069e+06	1.74153e+06	177493	128224		843478	609347	2.2998e+06	1.66142e+06	169328	122326
24	13	0.376794	0.618661	0.00399781	0.000546987	0.851165	0.0642747	0.0841669	0.000393516	0.576136	0.423406	0	0.000457965		390230	2.71197e+06	367943	12662.3	3.48281e+06		320.518	1037.38	114.242		488100	342344	2.67408e+06	1.87555e+06	308699	216515		465648	326596	2.55107e+06	1.78927e+06	294499	206556
25	14	0.376776	0.618632	0.00399762	0.000594022	0.851136	0.0642725	0.084164	0.000427354	0.576113	0.423389	0	0.000497345		321335	2.70545e+06	441787	14236.1	3.48281e+06		231.805	1158.97	182.994		355783	242271	2.70871e+06	1.8445e+06	404865	275693		341907	232822	2.60307e+06	1.77256e+06	389075	264941
26	15	0.376757	0.618601	0.00399742	0.000645101	0.851105	0.0642702	0.0841609	0.000464102	0.576089	0.423371	0	0.000540111		294945	2.68844e+06	483486	15937.6	3482807		207.293	1255.6	238.614		308140	203717	2.69694e+06	1.783e+06	462637	305857		296122	195772	2.59176e+06	1.71346e+06	444594	293929
27	16	0.376736	0.618566	0.0039972	0.000700572	0.851071	0.0642676	0.0841576	0.000504009	0.576062	0.423352	0	0.000586554		283896	2.67518e+06	505949	17782.8	3.48281e+06		206.63	1355	283.591		289420	185768	2.68181e+06	1.72135e+06	494718	317540		278133	178523	2.57722e+06	1.65422e+06	475424	305156
28	17	0.376713	0.618529	0.00399696	0.000760814	0.851034	0.0642648	0.0841539	0.000547348	0.576033	0.42333	0	0.000636991		278867	2.66645e+06	517705	19785.4	3.48281e+06		215.992	1464.25	322.285		281381	175348	2.67081e+06	1.66436e+06	511827	318954		270408	168509	2.56665e+06	1.59945e+06	491866	306515
29	18	0.376689	0.618489	0.0039967	0.000826235	0.850994	0.0642618	0.08415	0.000594414	0.576001	0.423307	0	0.000691765		276397	2.66076e+06	523695	21958.9	3.48281e+06		230.41	1584.97	358.13		277632	167972	2.6636e+06	1.61152e+06	520700	315032		266804	161421	2.55972e+06	1.54867e+06	500393	302746
30	19	0.376662	0.618445	0.00399641	0.000897282	0.85095	0.0642585	0.0841456	0.000645526	0.575967	0.423282	0	0.000751249		275084	2.65678e+06	526627	24317.9	3.48281e+06		248.006	1717.59	393.425		275741	161969	2.65877e+06	1.56175e+06	525161	308477		264987	155652	2.55508e+06	1.50084e+06	504679	296446
31	20	0.442968	0.556058	0	0.000974438	0.842309	0.027081	0.129909	0.000701034	0.789038	0.208163	0.00198251	0.000815848		194846	2.50042e+06	760668	26878.1	3.48281e+06		268.052	1862.49	429.647		234965	133997	2.5786e+06	1.47054e+06	643647	367063		225801	128771	2.47803e+06	1.41319e+06	618545	352747
32	21	0.442931	0.556011	0	0.00105823	0.842258	0.0270794	0.129901	0.000761315	0.788983	0.208149	0.00198237	0.000886001		155521	2.37266e+06	924960	29661.9	3.48281e+06		206.191	1903.6	673.952		175183	96994.7	2.43654e+06	1.34905e+06	842814	466646		168351	93211.9	2.34151e+06	1.29644e+06	809944	448446
33	22	0.44289	0.55596	0	0.00114922	0.842203	0.0270776	0.129893	0.00082678	0.788923	0.208133	0.00198222	0.000962187		134958	2.27724e+06	1.03791e+06	32692.2	3.48281e+06		178.728	1961.67	889.985		145239	78073.4	2.32495e+06	1.24978e+06	981437	527571		139575	75028.5	2.23428e+06	1.20104e+06	943161	506995
34	23	0.442847	0.555905	0	0.00124804	0.842143	0.0270757	0.129883	0.000897873	0.788857	0.208116	0.00198205	0.00104492		123481	2.20879e+06	1.11454e+06	35989.9	3.48281e+06		168.434	2044.68	1084.54		129220	67438.7	2.24302e+06	1.17061e+06	1.07623e+06	561675		124180	64808.6	2.15554e+06	1.12496e+06	1.03425e+06	539770
35	24	0.442799	0.555846	0	0.00135536	0.842078	0.0270736	0.129873	0.00097508	0.788786	0.208097	0.00198188	0.00113478		116686	2.16055e+06	1.166e+06	39575.8	3.48281e+06		167.361	2153.75	1264.75		120083	60845.3	2.18467e+06	1.10695e+06	1.14027e+06	577765		112446	56975.5	2.09828e+06	1.06318e+06	1.06877e+06	541537
36	25	0.442747	0.555781	0	0.00147191	0.842007	0.0270713	0.129862	0.00105893	0.788709	0.208077	0.00198168	0.00123235		112462	2.12667e+06	1.20021e+06	43472.3	3.48281e+06		171.751	2287.86	1436.92		114574	56362.8	2.14361e+06	1.05451e+06	1.1831e+06	582008		107287	52778.1	2.05884e+06	1.01281e+06	1.10892e+06	545514
37	26	0.442691	0.55571	0	0.00159847	0.841931	0.0270688	0.129851	0.00114998	0.788626	0.208055	0.00198147	0.00133832		109730	2.10271e+06	1.22266e+06	47703.9	3.48281e+06		179.767	2445.62	1606.26		111096	53060.1	2.11469e+06	1.00999e+06	1.21144e+06	578588		104030	49685.5	2.03106e+06	970047	1.13547e+06	542308
38	27	0.44263	0.555634	0	0.00173592	0.841847	0.0270662	0.129838	0.00124887	0.788535	0.208031	0.00198124	0.0014534		107905	2.08548e+06	1.23712e+06	52297.4	3.48281e+06		190.484	2626	1777.02		108818	50458.1	2.0941e+06	971021	1.22989e+06	570295		101897	47249	2.01129e+06	932622	1.15277e+06	534535
39	28	0.442564	0.555551	0	0.00188519	0.841757	0.0270632	0.129824	0.00135625	0.788436	0.208005	0.001981	0.00157838		106645	2.07274e+06	1.24614e+06	57282	3.48281e+06		203.421	2828.44	1952.65		107275	48294	2.07911e+06	935993	1.24163e+06	558968		100452	45222.5	1.99689e+06	898980	1.16378e+06	523919
40	29	0.442492	0.55546	0	0.0020473	0.841659	0.0270601	0.129809	0.00147288	0.788329	0.207976	0.00198073	0.0017141		105747	2.06295e+06	1.25143e+06	62689.2	3.48281e+06		218.335	3052.89	2136		106196	46415.8	2.06784e+06	903806	1.24878e+06	545813		99441.9	43463.7	1.98607e+06	868066	1.17048e+06	511589
41	30	0.451394	0.5385	0.00788244	0.00222334	0.810502	0.0238618	0.164037	0.00159953	0.831549	0.166589	0	0.00186149		96958.9	1.93744e+06	1.37986e+06	68553.6	3.48281e+06		235.111	3299.74	2329.52		101353	43008.7	2.00019e+06	848774	1.31564e+06	558287		94906.7	40273.3	1.9211e+06	815210	1.23314e+06	523281
42	31	0.451308	0.538397	0.00788093	0.00241453	0.81039	0.0238585	0.164015	0.00173707	0.831416	0.166563	0	0.00202156		89982.7	1.85212e+06	1.46577e+06	74942.6	3.48281e+06		234.11	3365.46	2789.46		93470.8	38508.7	1.89478e+06	780623	1.42281e+06	586179		87526	36059.6	1.81985e+06	749754	1.33359e+06	549423
43	32	0.451214	0.538285	0.00787929	0.00262215	0.810269	0.0238549	0.16399	0.00188644	0.831271	0.166534	0	0.00219539		84783.5	1.79325e+06	1.52289e+06	81890.4	3.48281e+06		235.948	3493.9	3217.93		87383.1	34952.1	1.82268e+06	729049	1.49433e+06	597711		81825.5	32729.1	1.7506e+06	700219	1.40063e+06	560232
44	33	0.451112	0.538163	0.0078775	0.00284762	0.810137	0.023851	0.163963	0.00204865	0.831114	0.166502	0	0.00238417		81017.6	1.75197e+06	1.56039e+06	89436.4	3.48281e+06		241.431	3673.73	3630.82		82900.5	32193.4	1.77261e+06	688369	1.54164e+06	598675		77628.1	30145.9	1.70251e+06	661147	1.44497e+06	561135
45	34	0.451001	0.538031	0.00787557	0.00309248	0.809994	0.0238468	0.163934	0.00222481	0.830943	0.166468	0	0.00258918		78317.9	1.72243e+06	1.58444e+06	97624.8	3.48281e+06		250.546	3897.79	4040.12		79667.7	30036.8	1.7372e+06	654969	1.57241e+06	592841		74600.9	28126.5	1.6685e+06	629068	1.47382e+06	555667
46	35	0.450881	0.537887	0.00787347	0.0033584	0.809839	0.0238423	0.163903	0.00241612	0.830757	0.166431	0	0.00281182		76378.5	1.70071e+06	1.59921e+06	106505	3.48281e+06		263.023	4161.58	4455.16		77348.2	28312.9	1.71157e+06	626511	1.59182e+06	582679		72428.9	26512.2	1.64389e+06	601736	1.49201e+06	546143
47	36	0.45075	0.537732	0.00787119	0.00364719	0.80967	0.0238373	0.163869	0.00262388	0.830556	0.16639	0	0.00305361		74968	1.68418e+06	1.60753e+06	116129	3.48281e+06		278.567	4462.46	4883.36		75673.3	26893	1.69245e+06	601467	1.60337e+06	569811		70860.5	25182.6	1.62552e+06	577683	1.50283e+06	534082
48	37	0.450608	0.537562	0.00786871	0.0039608	0.809487	0.0238319	0.163832	0.0028495	0.830337	0.166347	0	0.00331618		73918.4	1.67103e+06	1.6113e+06	126556	3.48281e+06		296.934	4799.07	5330.86		74443.2	25685.3	1.6776e+06	578828	1.60942e+06	555301		69708.6	24051.7	1.61126e+06	555938	1.5085e+06	520481
49	38	0.450454	0.537379	0.00786602	0.00430139	0.809288	0.023826	0.163792	0.00309452	0.8301	0.166299	0	0.00360133		73110.8	1.66002e+06	1.61182e+06	137848	3.48281e+06		317.952	5171.04	5802.84		73514.6	24626.1	1.66553e+06	557923	1.61156e+06	539847		68839.1	23059.9	1.59966e+06	535860	1.51051e+06	505996
50	39	0.450287	0.537179	0.0078631	0.00467126	0.809072	0.0238197	0.163748	0.00336062	0.829842	0.166247	0	0.00391101		72462.1	1.65031e+06	1.60996e+06	150072	3.48281e+06		341.52	5578.7	6303.86		72786.5	23672.1	1.65517e+06	538304	1.61089e+06	523904		68157.2	22166.5	1.58972e+06	517017	1.50988e+06	491053
51	40	0.537758	0.436972	0.020197	0.00507293	0.809435	0.0331785	0.153737	0.00364959	0.778778	0.213788	0.00318641	0.00424731		98851.9	1.71168e+06	1.50898e+06	163300	3.48281e+06		367.595	6022.97	6838		85657	27046.5	1.68099e+06	530780	1.55947e+06	492408		80209.2	25326.3	1.61452e+06	509790	1.46168e+06	461532
52	41	0.537522	0.43678	0.0201882	0.00550915	0.80918	0.033168	0.153688	0.00396341	0.778493	0.21371	0.00318524	0.00461253		114714	1.75071e+06	1.43979e+06	177589	3.48281e+06		544.59	6784.08	6960.21		106783	32735.1	1.73119e+06	530710	1.47438e+06	451983		99991.8	30653.2	1.66274e+06	509723	1.38193e+06	423641
53	42	0.537266	0.436572	0.0201785	0.00598287	0.808903	0.0331567	0.153636	0.00430422	0.778182	0.213625	0.00318397	0.00500915		124264	1.77381e+06	1.39171e+06	193023	3.48281e+06		686.322	7535.46	7212.13		119489	35563.4	1.76226e+06	524499	1.41575e+06	421366		111890	33301.6	1.69258e+06	503758	1.32697e+06	394945
54	43	0.536988	0.436346	0.0201681	0.00649733	0.808603	0.0331443	0.153579	0.00467434	0.777845	0.213532	0.00318259	0.00543988		129950	1.78571e+06	1.35746e+06	209693	3.48281e+06		807.386	8291.4	7570.72		127107	36728.7	1.77976e+06	514278	1.37458e+06	397198		119023	34392.8	1.70938e+06	493941	1.28839e+06	372292
55	44	0.536686	0.436101	0.0201568	0.00705602	0.808276	0.033131	0.153517	0.00507628	0.77748	0.213432	0.0031811	0.00590765		133223	1.78974e+06	1.33215e+06	227694	3.48281e+06		916.927	9064.74	8019.39		131586	36915.5	1.78772e+06	501533	1.3448e+06	377276		123217	34567.7	1.71703e+06	481700	1.26048e+06	353619
56	45	0.536358	0.435835	0.0201444	0.00766276	0.807921	0.0331164	0.153449	0.00551278	0.777082	0.213323	0.00317947	0.00641564		134960	1.78821e+06	1.31251e+06	247128	3.48281e+06		1020.85	9866.43	8546.61		134091	36522.7	1.78897e+06	487266	1.32233e+06	360165		125563	34199.9	1.71823e+06	467997	1.23941e+06	337582
57	46	0.536002	0.435545	0.0201311	0.00832167	0.807536	0.0331006	0.153376	0.00598681	0.776651	0.213204	0.0031777	0.00696731		135701	1.78266e+06	1.29635e+06	268101	3.48281e+06		1123.1	10705.7	9144.67		135330	35786.6	1.78543e+06	472138	1.30443e+06	344941		126723	33510.6	1.71483e+06	453467	1.22264e+06	323312
58	47	0.535615	0.435231	0.0201165	0.00903724	0.807118	0.0330835	0.153297	0.00650161	0.776182	0.213075	0.00317579	0.00756642		135777	1.7741e+06	1.28221e+06	290726	3.48281e+06		1226.36	11590.1	9808.71		135739	34849.1	1.77838e+06	456574	1.28928e+06	331005		127106	32632.7	1.70805e+06	438519	1.20843e+06	310249
59	48	0.535195	0.43489	0.0201008	0.00981434	0.806664	0.0330649	0.153211	0.00706067	0.775673	0.212936	0.00317371	0.00821705		135397	1.76318e+06	1.26911e+06	315121	3.48281e+06		1332.56	12526.3	10536		135587	33796.2	1.76864e+06	440848	1.27566e+06	317970		126963	31646.8	1.6987e+06	423415	1.19567e+06	298032
60	49	0.534739	0.434519	0.0200836	0.0106583	0.806171	0.0330447	0.153117	0.00766781	0.775121	0.212784	0.00317144	0.00892362		134690	1.7503e+06	1.25641e+06	341409	3.48281e+06		1443.09	13519.7	11325.1		135044	32680.4	1.75674e+06	425128	1.26276e+06	305587		127825	30933.5	1.64843e+06	398917	1.13781e+06	275349
61	50	0.570954	0.405193	0.0122786	0.0115747	0.773269	0.0514388	0.166965	0.00832716	0.785625	0.201674	0.00301006	0.00969095		170717	1.66141e+06	1.28096e+06	369719	3.48281e+06		1559.01	14575	12175.8		152704	35877.8	1.70586e+06	400791	1.26868e+06	298077		144541	33960	1.60068e+06	376081	1.14315e+06	268583
62	51	0.570379	0.404785	0.0122662	0.01257	0.77271	0.0514017	0.166845	0.0090432	0.784964	0.201504	0.00300753	0.0105243		186625	1.61101e+06	1.2848e+06	400370	3.48281e+06		2145.92	15024.5	13481.1		178671	40756.2	1.63621e+06	373232	1.28288e+06	292634		169120	38577.6	1.53533e+06	350220	1.15594e+06	263678
63	52	0.569754	0.404342	0.0122528	0.0136509	0.772104	0.0513613	0.166714	0.00982081	0.784246	0.20132	0.00300477	0.0114292		192935	1.57799e+06	1.27846e+06	433424	3.48281e+06		2547.61	15821.4	14684.3		189780	42029.3	1.5945e+06	353123	1.28163e+06	283834		179635	39782.6	1.49619e+06	331351	1.15481e+06	255749
64	53	0.569076	0.403861	0.0122382	0.0148247	0.771446	0.0513175	0.166572	0.0106653	0.783466	0.20112	0.00300179	0.012412		194611	1.55237e+06	1.26684e+06	468982	3.48281e+06		2860.21	16829.7	15868.3		193773	41663.6	1.56518e+06	336534	1.27265e+06	273637		183415	39436.5	1.46868e+06	315785	1.14672e+06	246561
65	54	0.56834	0.403338	0.0122224	0.0160995	0.77073	0.05127	0.166417	0.0115824	0.78262	0.200902	0.00299854	0.0134793		193994	1.52947e+06	1.25218e+06	507171	3.48281e+06		3133.14	17980.2	17076.1		194302	40560.7	1.54092e+06	321667	1.25951e+06	262923		183916	38392.5	1.44592e+06	301835	1.13488e+06	236907
66	55	0.56754	0.402771	0.0122052	0.0174839	0.769954	0.0512183	0.16625	0.0125783	0.7817	0.200666	0.00299502	0.0146384		192186	1.50702e+06	1.23547e+06	548131	3.48281e+06		3391.76	19238.1	18329.8		193090	39133.6	1.51824e+06	307703	1.24382e+06	252085		182768	37041.7	1.42464e+06	288732	1.12075e+06	227142
67	56	0.566672	0.402154	0.0121865	0.0189873	0.76911	0.0511622	0.166067	0.0136599	0.780702	0.20041	0.00299119	0.0158971		189705	1.48396e+06	1.21714e+06	592006	3.48281e+06		3649.1	20585.8	19640.3		190945	37571.8	1.49549e+06	294263	1.2263e+06	241296		180739	35563.4	1.40329e+06	276121	1.10496e+06	217420
68	57	0.565729	0.401485	0.0121662	0.02062	0.768195	0.0511013	0.16587	0.0148345	0.779617	0.200132	0.00298704	0.0172641		186789	1.45972e+06	1.19736e+06	638944	3.48281e+06		3911.71	22013.8	21012.8		188247	35962	1.47184e+06	281174	1.20725e+06	230628		178184	34039.6	1.38109e+06	263838	1.08779e+06	207808
69	58	0.564705	0.400758	0.0121442	0.0223931	0.7672	0.0510351	0.165655	0.0161101	0.77844	0.199829	0.00298253	0.0187486		183549	1.43402e+06	1.17615e+06	689092	3.48281e+06		4182.78	23516.2	22448.7		185169	34343.6	1.44687e+06	268354	1.18675e+06	220109		175271	32507.8	1.35766e+06	251808	1.06932e+06	198329
70	59	0.563592	0.399969	0.0121203	0.0243186	0.76612	0.0509632	0.165422	0.0174954	0.777161	0.199501	0.00297763	0.0203607		180031	1.40669e+06	1.1535e+06	742592	3.48281e+06		4463.65	25088.7	23947.2		181790	32734.9	1.42035e+06	255763	1.16482e+06	209749		172072	30985	1.33278e+06	239994	1.04956e+06	188995
71	60	0.562384	0.399112	0.0120943	0.0264097	0.764947	0.0508852	0.165168	0.0189998	0.775772	0.199144	0.00297231	0.0221115		176255	1.37761e+06	1.12937e+06	799579	3.48281e+06		4754.57	26726.8	25505.6		178143	31143.9	1.39215e+06	243382	1.14143e+06	199551		168620	29479.1	1.30631e+06	228377	1.02849e+06	179806
72	61	0.561073	0.398181	0.0120661	0.0286807	0.763673	0.0508005	0.164893	0.0206336	0.774263	0.198757	0.00296653	0.0240129		172225	1.34669e+06	1.10371e+06	860178	3.48281e+06		5055.1	28424.9	27119.4		174240	29574.3	1.36215e+06	231202	1.11654e+06	189514		164926	27993.4	1.27817e+06	216947	1.00606e+06	170762
73	62	0.559648	0.39717	0.0120354	0.0311469	0.762289	0.0507084	0.164595	0.0224078	0.772625	0.198337	0.00296025	0.0260777		167941	1.31388e+06	1.07649e+06	924501	3.48281e+06		5364.27	30176.4	28782.3		170083	28027.9	1.33028e+06	219217	1.0901e+06	179637		160991	26529.7	1.24827e+06	205701	982236	161862
74	63	0.558101	0.396072	0.0120022	0.0338251	0.760787	0.0506085	0.16427	0.0243346	0.770846	0.19788	0.00295343	0.0283201		163401	1.27911e+06	1.04765e+06	992641	3.48281e+06		5680.64	31972.7	30486.2		165671	26505.7	1.29649e+06	207426	1.06207e+06	169920		156815	25088.8	1.21656e+06	194637	956980	153107
75	64	0.556421	0.394879	0.011966	0.0367337	0.759155	0.0505	0.163918	0.0264271	0.768914	0.197384	0.00294603	0.0307553		158601	1.24236e+06	1.01718e+06	1.06467e+06	3.48281e+06		6002.32	33803.3	32220.9		161001	25008.3	1.26074e+06	195830	1.03242e+06	160365		152395	23671.4	1.18301e+06	183756	930260	144497
Subtotal																					77644.8	519870	467152		1.76391e+07	1.0939e+07	1.28839e+08	6.54058e+07	6.28219e+07	2.20874e+07		1.6902e+07	1.05401e+07	1.23799e+08	6.32678e+07	5.84375e+07	2.07402e+07
															214983	2.73813e+06	200715		3153831
17	1	0.628447	0.371309	0	0.000244045	0.765813	0.201951	0.0319922	0.000244045	0.333219	0.666537	0	0.000244045		688073	2.31051e+06	154481	769.677	3.15383e+06		52.4654	668.228	48.9835		451528	451528	2.52432e+06	2.52432e+06	177598	177598		451528	451528	2.52432e+06	2.52432e+06	177598	177598
18	2	0.628433	0.371302	0	0.00026503	0.765797	0.201946	0.0319915	0.00026503	0.333212	0.666523	0	0.00026503		899007	2.12783e+06	125391	1605.33	3.15383e+06		182.36	612.354	40.9421		793540	770427	2.21917e+06	2.15453e+06	139936	135860		757037	734987	2.11709e+06	2.05542e+06	133499	129611
19	3	0.628419	0.371293	0	0.00028782	0.76578	0.201942	0.0319908	0.00028782	0.333204	0.666508	0	0.00028782		994650	2.04682e+06	109852	2512.61	3153831		258.752	612.43	36.0901		946829	892477	2.08732e+06	1.9675e+06	117622	110870		903275	851423	1.9913e+06	1.877e+06	112211	105770
20	2	0.628353	0.371254	0	0.000393257	0.765783	0.201943	0.0319909	0.000282919	0.33319	0.66648	0	0.000329254		1.03833e+06	2.0099e+06	102081	3519.01	3.15383e+06		391.153	579.082	36.1692		1.01649e+06	986884	2.02836e+06	1.96928e+06	105966	102880		969732	941488	1.93505e+06	1.87869e+06	101092	98147.6
21	3	0.628332	0.371241	0	0.000427072	0.765765	0.201938	0.0319902	0.000307246	0.333181	0.666462	0	0.000357566		1.05829e+06	1.99261e+06	98308.5	4616.49	3.15383e+06		443.443	617.534	36.5008		1.04831e+06	988134	2.00126e+06	1.88638e+06	100195	94443.2		1.00009e+06	942680	1.9092e+06	1.7996e+06	95585.9	90098.8
22	4	0.628308	0.371228	0	0.000463796	0.765744	0.201933	0.0319893	0.000333666	0.333171	0.666441	0	0.000388313		1.06731e+06	1.98422e+06	96495.9	5810.36	3.15383e+06		490.831	664.868	38.1745		1.0628e+06	972612	1.98842e+06	1.81968e+06	97402.2	89136.8		1.01391e+06	927872	1.89695e+06	1.73598e+06	92921.7	85036.5
23	5	0.37681	0.618688	0.00399799	0.000503677	0.851191	0.0642767	0.0841695	0.000362358	0.576157	0.423421	0	0.000421703		529711	2.39014e+06	226874	7107.63	3.15383e+06		537.578	718.996	40.6926		798509	709465	2.18718e+06	1.94328e+06	161685	143655		761778	676830	2.08657e+06	1.85389e+06	154248	137047
24	6	0.376794	0.618661	0.00399781	0.000546987	0.851165	0.0642747	0.0841669	0.000393516	0.576136	0.423406	0	0.000457965		353217	2.45817e+06	333999	8441.83	3.15383e+06		289.745	940.558	103.901		441464	380811	2.42416e+06	2.0911e+06	280437	241907		421157	363294	2.31264e+06	1.99491e+06	267536	230779
25	7	0.376776	0.618632	0.00399762	0.000594022	0.851136	0.0642725	0.084164	0.000427354	0.576113	0.423389	0	0.000497345		291077	2.45216e+06	400723	9868.27	3.15383e+06		209.819	1050.51	166.112		322147	269793	2.45517e+06	2.05616e+06	367361	307659		309583	259271	2.35942e+06	1.97597e+06	353034	295660
26	8	0.376757	0.618601	0.00399742	0.000645101	0.851105	0.0642702	0.0841609	0.000464102	0.576089	0.423371	0	0.000540111		267266	2.43676e+06	438392	11410.5	3.15383e+06		187.774	1138.05	216.435		279171	226992	2.44446e+06	1.98757e+06	419557	341138		268284	218139	2.34913e+06	1.91006e+06	403195	327834
27	9	0.376736	0.618566	0.0039972	0.000700572	0.851071	0.0642676	0.0841576	0.000504009	0.576062	0.423352	0	0.000586554		257294	2.42477e+06	458681	13083.1	3.15383e+06		187.239	1228.15	257.14		262280	207046	2.43077e+06	1.91887e+06	448536	354079		252051	198971	2.33597e+06	1.84403e+06	431044	340270
28	10	0.376713	0.618529	0.00399696	0.000760814	0.851034	0.0642648	0.0841539	0.000547348	0.576033	0.42333	0	0.000636991		252753	2.41688e+06	469298	14898.2	3.15383e+06		195.752	1327.19	292.176		255024	195454	2.42083e+06	1.85536e+06	463990	355609		245078	187832	2.32642e+06	1.783e+06	445894	341741
29	11	0.376689	0.618489	0.0039967	0.000826235	0.850994	0.0642618	0.08415	0.000594414	0.576001	0.423307	0	0.000691765		250522	2.41173e+06	474707	16868.3	3.15383e+06		208.834	1436.63	324.644		251638	187242	2.41431e+06	1.79647e+06	472002	351214		241824	179940	2.32015e+06	1.72641e+06	453594	337517
30	12	0.376662	0.618445	0.00399641	0.000897282	0.85095	0.0642585	0.0841456	0.000645526	0.575967	0.423282	0	0.000751249		249337	2.40813e+06	477354	19006.5	3.15383e+06		224.789	1556.84	356.623		249929	180554	2.40993e+06	1.74099e+06	476030	343894		240182	173513	2.31595e+06	1.67309e+06	457465	330482
31	13	0.442968	0.556058	0	0.000974438	0.842309	0.027081	0.129909	0.000701034	0.789038	0.208163	0.00198251	0.000815848		176609	2.26641e+06	689488	21327.1	3.15383e+06		242.963	1688.18	389.448		212973	149375	2.33727e+06	1.63931e+06	583421	409200		204667	143549	2.24612e+06	1.57538e+06	560667	393241
32	14	0.442931	0.556011	0	0.00105823	0.842258	0.0270794	0.129901	0.000761315	0.788983	0.208149	0.00198237	0.000886001		140965	2.15061e+06	838403	23850.4	3.15383e+06		186.893	1725.45	610.887		158787	108126	2.20851e+06	1.50389e+06	763946	520210		152595	103909	2.12238e+06	1.44524e+06	734152	499922
33	15	0.44289	0.55596	0	0.00114922	0.842203	0.0270776	0.129893	0.00082678	0.788923	0.208133	0.00198222	0.000962187		122327	2.06412e+06	940784	26597.1	3153831		162.001	1778.08	806.7		131646	87033.8	2.10737e+06	1.39322e+06	889593	588126		126512	83639.5	2.02518e+06	1.33888e+06	854899	565189
34	16	0.442847	0.555905	0	0.00124804	0.842143	0.0270757	0.129883	0.000897873	0.788857	0.208116	0.00198205	0.00104492		111925	2.00208e+06	1.01024e+06	29586.2	3153831		152.67	1853.32	983.047		117126	75178.7	2.0331e+06	1.30497e+06	975511	626144		112558	72246.8	1.95381e+06	1.25408e+06	937466	601724
35	17	0.442799	0.555846	0	0.00135536	0.842078	0.0270736	0.129873	0.00097508	0.788786	0.208097	0.00198188	0.00113478		105766	1.95835e+06	1.05688e+06	32836.5	3.15383e+06		151.698	1952.19	1146.39		108845	67828.7	1.98022e+06	1.234e+06	1.03356e+06	644080		101923	63514.8	1.90191e+06	1.18521e+06	968751	603694
36	18	0.442747	0.555781	0	0.00147191	0.842007	0.0270713	0.129862	0.00105893	0.788709	0.208077	0.00198168	0.00123235		101937	1.92764e+06	1.08789e+06	36368.3	3.15383e+06		155.677	2073.75	1302.45		103851	62831.8	1.94299e+06	1.17554e+06	1.07238e+06	648809		97246.4	58835.7	1.86616e+06	1.12906e+06	1.00514e+06	608127
37	19	0.442691	0.55571	0	0.00159847	0.841931	0.0270688	0.129851	0.00114998	0.788626	0.208055	0.00198147	0.00133832		99461.2	1.90593e+06	1.10824e+06	40204	3.15383e+06		162.944	2216.75	1455.94		100699	59150.1	1.91678e+06	1.12591e+06	1.09806e+06	644997		94294.6	55388.1	1.84098e+06	1.08138e+06	1.02921e+06	604553
38	20	0.44263	0.555634	0	0.00173592	0.841847	0.0270662	0.129838	0.00124887	0.788535	0.208031	0.00198124	0.0014534		97806.3	1.89031e+06	1.12135e+06	44367.6	3.15383e+06		172.657	2380.25	1610.72		98633.7	56249.4	1.89812e+06	1.08247e+06	1.11479e+06	635751		92360.6	52672	1.82306e+06	1.03966e+06	1.04489e+06	595887
39	21	0.442564	0.555551	0	0.00188519	0.841757	0.0270632	0.129824	0.00135625	0.788436	0.208005	0.001981	0.00157838		96664.9	1.87876e+06	1.12952e+06	48885.6	3.15383e+06		184.384	2563.74	1769.91		97235.6	53837	1.88454e+06	1.04342e+06	1.12543e+06	623125		91051.4	50413	1.81001e+06	1.00216e+06	1.05486e+06	584052
40	22	0.442492	0.55546	0	0.0020473	0.841659	0.0270601	0.129809	0.00147288	0.788329	0.207976	0.00198073	0.0017141		95850.2	1.86988e+06	1.13431e+06	53786.8	3.15383e+06		197.902	2767.19	1936.11		96257.5	51743.2	1.87432e+06	1.00754e+06	1.13191e+06	608460		90135.6	48452.3	1.8002e+06	967698	1.06094e+06	570307
41	23	0.451394	0.5385	0.00788244	0.00222334	0.810502	0.0238618	0.164037	0.00159953	0.831549	0.166589	0	0.00186149		87884.9	1.75612e+06	1.25072e+06	59102.4	3.15383e+06		213.108	2990.93	2111.51		91867.6	47945	1.813e+06	946193	1.19252e+06	622365		86024.8	44895.7	1.74131e+06	908776	1.11774e+06	583340
42	24	0.451308	0.538397	0.00788093	0.00241453	0.81039	0.0238585	0.164015	0.00173707	0.831416	0.166563	0	0.00202156		81561.6	1.67878e+06	1.32859e+06	64893.5	3.15383e+06		212.2	3050.51	2528.41		84723.3	42928.6	1.71745e+06	870219	1.28966e+06	653458		79334.9	40198.3	1.64954e+06	835807	1.20879e+06	612484
43	25	0.451214	0.538285	0.00787929	0.00262215	0.810269	0.0238549	0.16399	0.00188644	0.831271	0.166534	0	0.00219539		76849	1.62542e+06	1.38037e+06	71191.1	3.15383e+06		213.866	3166.92	2916.78		79205.3	38963.7	1.6521e+06	812726	1.35448e+06	666314		74167.8	36485.6	1.58677e+06	780587	1.26955e+06	624533
44	26	0.451112	0.538163	0.0078775	0.00284762	0.810137	0.023851	0.163963	0.00204865	0.831114	0.166502	0	0.00238417		73435.5	1.58801e+06	1.41436e+06	78030.8	3.15383e+06		218.837	3329.92	3291.03		75142.2	35888.4	1.60672e+06	767377	1.39736e+06	667388		70363.2	33605.9	1.54318e+06	737031	1.30974e+06	625540
45	27	0.451001	0.538031	0.00787557	0.00309248	0.809994	0.0238468	0.163934	0.00222481	0.830943	0.166468	0	0.00258918		70988.4	1.56123e+06	1.43616e+06	85453	3.15383e+06		227.098	3533.01	3662.03		72212	33484.3	1.57462e+06	730143	1.42526e+06	660884		67619.3	31354.7	1.51235e+06	701270	1.33589e+06	619444
46	28	0.450881	0.537887	0.00787347	0.0033584	0.809839	0.0238423	0.163903	0.00241612	0.830757	0.166431	0	0.00281182		69230.6	1.54155e+06	1.44955e+06	93501.7	3.15383e+06		238.408	3772.12	4038.22		70109.5	31562.5	1.55139e+06	698419	1.44285e+06	649557		65650.6	29555.2	1.49004e+06	670801	1.35238e+06	608827
47	29	0.45075	0.537732	0.00787119	0.00364719	0.80967	0.0238373	0.163869	0.00262388	0.830556	0.16639	0	0.00305361		67952.1	1.52657e+06	1.45709e+06	102225	3.15383e+06		252.497	4044.84	4426.35		68591.3	29979.7	1.53406e+06	670501	1.45332e+06	635212		64228.9	28073	1.47339e+06	643986	1.36219e+06	595381
48	30	0.450608	0.537562	0.00786871	0.0039608	0.809487	0.0238319	0.163832	0.0028495	0.830337	0.166347	0	0.00331618		67000.7	1.51464e+06	1.46051e+06	111676	3.15383e+06		269.145	4349.95	4831.97		67476.4	28633.4	1.5206e+06	645263	1.4588e+06	619036		63184.9	26812.3	1.46047e+06	619746	1.36733e+06	580220
49	31	0.450454	0.537379	0.00786602	0.00430139	0.809288	0.023826	0.163792	0.00309452	0.8301	0.166299	0	0.00360133		66268.7	1.50467e+06	1.46098e+06	121912	3.15383e+06		288.196	4687.1	5259.78		66634.7	27452.6	1.50966e+06	621959	1.46075e+06	601808		62396.7	25706.6	1.44996e+06	597364	1.36915e+06	564072
50	32	0.450287	0.537179	0.0078631	0.00467126	0.809072	0.0238197	0.163748	0.00336062	0.829842	0.166247	0	0.00391101		65680.7	1.49587e+06	1.45929e+06	132992	3.15383e+06		309.558	5056.62	5713.91		65974.7	26389	1.50027e+06	600088	1.46014e+06	584036		61778.7	24710.7	1.44094e+06	576358	1.36858e+06	547414
51	33	0.537758	0.436972	0.020197	0.00507293	0.809435	0.0331785	0.153737	0.00364959	0.778778	0.213788	0.00318641	0.00424731		89600.8	1.55149e+06	1.36776e+06	144982	3.15383e+06		333.194	5459.31	6198.06		77640.7	30150.8	1.52368e+06	591700	1.41353e+06	548924		72702.8	28233.2	1.46342e+06	568302	1.32489e+06	514505
52	34	0.537522	0.43678	0.0201882	0.00550915	0.80918	0.033168	0.153688	0.00396341	0.778493	0.21371	0.00318524	0.00461253		103979	1.58687e+06	1.30505e+06	157934	3.15383e+06		493.624	6149.19	6308.84		96789.8	36492.3	1.56918e+06	591622	1.3364e+06	503859		90634	34171.4	1.50713e+06	568227	1.25261e+06	472265
53	35	0.537266	0.436572	0.0201785	0.00598287	0.808903	0.0331567	0.153636	0.00430422	0.778182	0.213625	0.00318397	0.00500915		112635	1.60781e+06	1.26146e+06	171923	3.15383e+06		622.092	6830.25	6537.18		108307	39645.2	1.59734e+06	584699	1.28325e+06	469729		101419	37123.8	1.53418e+06	561577	1.20279e+06	440275
54	36	0.536988	0.436346	0.0201681	0.00649733	0.808603	0.0331443	0.153579	0.00467434	0.777845	0.213532	0.00318259	0.00543988		117788	1.61859e+06	1.23042e+06	187033	3.15383e+06		731.826	7515.45	6862.21		115212	40944.3	1.6132e+06	573305	1.24594e+06	442787		107884	38340.2	1.54941e+06	550633	1.16782e+06	415022
55	37	0.536686	0.436101	0.0201568	0.00705602	0.808276	0.033131	0.153517	0.00507628	0.77748	0.213432	0.0031811	0.00590765		120755	1.62225e+06	1.20748e+06	203349	3.15383e+06		831.116	8216.41	7268.89		119272	41152.5	1.62042e+06	559097	1.21895e+06	420577		111686	38535.2	1.55634e+06	536987	1.14252e+06	394206
56	38	0.536358	0.435835	0.0201444	0.00766276	0.807921	0.0331164	0.153449	0.00551278	0.777082	0.213323	0.00317947	0.00641564		122330	1.62086e+06	1.18968e+06	220964	3.15383e+06		925.315	8943.08	7746.77		121542	40714.6	1.62155e+06	543192	1.19858e+06	401504		113812	38125.2	1.55743e+06	521712	1.12342e+06	376328
57	39	0.536002	0.435545	0.0201311	0.00832167	0.807536	0.0331006	0.153376	0.00598681	0.776651	0.213204	0.0031777	0.00696731		123001	1.61583e+06	1.17503e+06	239975	3.15383e+06		1017.99	9703.78	8288.86		122666	39894	1.61834e+06	526327	1.18235e+06	384532		114864	37356.8	1.55435e+06	505514	1.10821e+06	360420
58	40	0.535615	0.435231	0.0201165	0.00903724	0.807118	0.0330835	0.153297	0.00650161	0.776182	0.213075	0.00317579	0.00756642		123070	1.60807e+06	1.16221e+06	260483	3.15383e+06		1111.59	10505.5	8890.76		123036	38848.9	1.61195e+06	508978	1.16862e+06	368996		115211	36378.1	1.5482e+06	488851	1.09534e+06	345858
59	41	0.535195	0.43489	0.0201008	0.00981434	0.806664	0.0330649	0.153211	0.00706067	0.775673	0.212936	0.00317371	0.00821705		122726	1.59817e+06	1.15034e+06	282595	3.15383e+06		1207.85	11354	9549.95		122898	37675.2	1.60312e+06	491447	1.15628e+06	354465		115082	35279	1.53972e+06	472012	1.08377e+06	332238
60	42	0.534739	0.434519	0.0200836	0.0106583	0.806171	0.0330447	0.153117	0.00766781	0.775121	0.212784	0.00317144	0.00892362		122085	1.5865e+06	1.13883e+06	306422	3.15383e+06		1308.04	12254.4	10265.2		122405	36431.3	1.59233e+06	473923	1.14458e+06	340660		115862	34483.9	1.49416e+06	444703	1.03133e+06	306952
61	43	0.570954	0.405193	0.0122786	0.0115747	0.773269	0.0514388	0.166965	0.00832716	0.785625	0.201674	0.00301006	0.00969095		154741	1.50593e+06	1.16108e+06	332083	3.15383e+06		1413.11	13211	11036.3		138413	39995.7	1.54621e+06	446792	1.14995e+06	332289		131014	37857.7	1.45088e+06	419246	1.03617e+06	299410
62	44	0.570379	0.404785	0.0122662	0.01257	0.77271	0.0514017	0.166845	0.0090432	0.784964	0.201504	0.00300753	0.0105243		169160	1.46025e+06	1.16456e+06	359866	3.15383e+06		1945.1	13618.4	12219.5		161950	45434	1.48309e+06	416070	1.16282e+06	326221		153293	43005.3	1.39165e+06	390417	1.04776e+06	293942
63	45	0.569754	0.404342	0.0122528	0.0136509	0.772104	0.0513613	0.166714	0.00982081	0.784246	0.20132	0.00300477	0.0114292		174879	1.43031e+06	1.15882e+06	389826	3.15383e+06		2309.19	14340.8	13310		172019	46853.2	1.44528e+06	393653	1.16169e+06	316411		162824	44348.7	1.35617e+06	369382	1.04674e+06	285103
64	46	0.569076	0.403861	0.0122382	0.0148247	0.771446	0.0513175	0.166572	0.0106653	0.783466	0.20112	0.00300179	0.012412		176398	1.40709e+06	1.14828e+06	422056	3.15383e+06		2592.54	15254.6	14383.3		175638	46445.6	1.4187e+06	375159	1.15355e+06	305043		166250	43962.8	1.33123e+06	352029	1.03941e+06	274860
65	47	0.56834	0.403338	0.0122224	0.0160995	0.77073	0.05127	0.166417	0.0115824	0.78262	0.200902	0.00299854	0.0134793		175839	1.38633e+06	1.13499e+06	456672	3.15383e+06		2839.92	16297.5	15478.1		176118	45216	1.39671e+06	358587	1.14164e+06	293100		166704	42799	1.3106e+06	336478	1.02867e+06	264098
66	48	0.56754	0.402771	0.0122052	0.0174839	0.769954	0.0512183	0.16625	0.0125783	0.7817	0.200666	0.00299502	0.0146384		174200	1.36599e+06	1.11984e+06	493798	3.15383e+06		3074.34	17437.7	16614.4		175020	43625.2	1.37616e+06	343020	1.12742e+06	281019		165664	41293.2	1.29131e+06	321871	1.01586e+06	253212
67	49	0.566672	0.402154	0.0121865	0.0189873	0.76911	0.0511622	0.166067	0.0136599	0.780702	0.20041	0.00299119	0.0158971		171951	1.34508e+06	1.10323e+06	533567	3.15383e+06		3307.59	18659.3	17802.3		173076	41884.1	1.35553e+06	328037	1.11154e+06	268991		163824	39645.2	1.27196e+06	307812	1.00155e+06	242375
68	50	0.565729	0.401485	0.0121662	0.02062	0.768195	0.0511013	0.16587	0.0148345	0.779617	0.200132	0.00298704	0.0172641		169308	1.32311e+06	1.0853e+06	576113	3.15383e+06		3545.63	19953.6	19046.3		170630	40089.5	1.33409e+06	313446	1.09427e+06	257098		161509	37946.5	1.25184e+06	294121	985990	231659
69	51	0.564705	0.400758	0.0121442	0.0223931	0.7672	0.0510351	0.165655	0.0161101	0.77844	0.199829	0.00298253	0.0187486		166371	1.29982e+06	1.06608e+06	621568	3.15383e+06		3791.33	21315.5	20347.8		167840	38285.4	1.31146e+06	299154	1.07569e+06	245372		158868	36238.9	1.23061e+06	280710	969250	221093
70	52	0.563592	0.399969	0.0121203	0.0243186	0.76612	0.0509632	0.165422	0.0174954	0.777161	0.199501	0.00297763	0.0203607		163183	1.27504e+06	1.04555e+06	670060	3.15383e+06		4045.92	22740.8	21706.1		164777	36492	1.28743e+06	285118	1.05581e+06	233823		155969	34541.4	1.20805e+06	267539	951340	210687
71	53	0.562384	0.399112	0.0120943	0.0264097	0.764947	0.0508852	0.165168	0.0189998	0.775772	0.199144	0.00297231	0.0221115		159760	1.24868e+06	1.02368e+06	721714	3.15383e+06		4309.61	24225.5	23118.6		161471	34718.4	1.26186e+06	271316	1.03461e+06	222455		152840	32862.5	1.18406e+06	254589	932238	200443
72	54	0.561073	0.398181	0.0120661	0.0286807	0.763673	0.0508005	0.164893	0.0206336	0.774263	0.198757	0.00296653	0.0240129		156107	1.22066e+06	1.00042e+06	776642	3.15383e+06		4582.02	25764.8	24581.4		157934	32968.7	1.23467e+06	257738	1.01205e+06	211265		149491	31206.3	1.15855e+06	241847	911908	190361
73	55	0.559648	0.39717	0.0120354	0.0311469	0.762289	0.0507084	0.164595	0.0224078	0.772625	0.198337	0.00296025	0.0260777		152224	1.19092e+06	975744	834946	3.15383e+06		4862.25	27352.3	26088.7		154166	31244.8	1.20579e+06	244377	988083	200255		145925	29574.6	1.13145e+06	229310	890313	180440
74	56	0.558101	0.396072	0.0120022	0.0338251	0.760787	0.0506085	0.16427	0.0243346	0.770846	0.19788	0.00295343	0.0283201		148109	1.15941e+06	949608	896708	3.15383e+06		5149.01	28980.5	27633.2		150167	29547.9	1.17516e+06	231233	962676	189423		142139	27968.4	1.10271e+06	216977	867420	170680
75	57	0.556421	0.394879	0.011966	0.0367337	0.759155	0.0505	0.163918	0.0264271	0.768914	0.197384	0.00294603	0.0307553		143758	1.12609e+06	921987	961994	3.15383e+06		5440.59	30639.8	29205.5		145934	27878.6	1.14275e+06	218306	935797	178771		138133	26388.3	1.07229e+06	204847	843201	161082
Subtotal																					69864	468856	423274		1.37226e+07	9.49663e+06	1.04145e+08	5.7811e+07	5.60681e+07	2.35565e+07		1.30672e+07	9.06945e+06	9.95656e+07	5.54285e+07	5.20918e+07	2.20531e+07
SUM																					236437	1.58408e+06	1.42389e+06		5.40244e+07	3.36062e+07	3.95479e+08	2.0216e+08	1.92513e+08	6.92038e+07		5.17906e+07	3.23875e+07	3.80106e+08	1.95534e+08	1.79148e+08	6.50267e+07
